# Supplementary material for: Three dimensional architected thermoelectric devices with high toughness and power conversion efficiency
Source: Nat Commun. 2023 Apr 12;14:2069. doi: 10.1038/s41467-023-37707-2 (PMC10097747; doi:10.1038/s41467-023-37707-2)
Supplement: Supplementary file 3 — Source data [file 41467_2023_37707_MOESM3_ESM.xlsx]

## Sheet: Figure_2a
Temperature (K)	Seebeck Coefficient (µV/K)	Electrical Conductivity(S/cm)
300	190	165
350	235	113
400	220	130
450	191	200
500	166	238
550	162	257

## Sheet: Figure_2b
Temperature (K)	Seebeck Coefficient (µV/K)	Electrical Conductivity (S/cm)
300	-128	360
350	-130	368
400	-128	382
450	-125	401
500	-122	420
550	-120	431

## Sheet: Figure_2c
Temperature (K)	zT (p-type)	zT (n-type)	zT avg
300	0.66	0.74	0.7
350	0.76	0.86	0.81
400	0.79	0.87	0.82
450	0.81	1.05	0.93
500	0.83	1.07	0.95
550	0.92	1.09	0.99

## Sheet: Figure_2d
Temperature (K)	Efficiency (%)	Efficiency (%)	Efficiency (%)	Efficiency (%)
	Carnot	zT=0.1	zT=1	zT=3
300	0	0	0	0
350	14.2857	0.365838	2.6052	5
400	25	0.67835	4.7848	9.09091
450	33.3333	0.948403	6.63523	12.5
500	40	1.1841	8.22581	15.3846
550	45.4545	1.3916	9.60769	17.8571
600	50	1.57569	10.8194	20
650	53.8462	1.74011	11.8906	21.875
700	57.1429	1.88785	12.8443	23.5294
750	60	2.02134	13.6989	25
800	62.5	2.14253	14.4691	26.3158
850	64.7059	2.25305	15.1668	27.5
900	66.6667	2.35426	15.8017	28.5714
950	68.4211	2.44728	16.382	29.5455
1000	70	2.53306	16.9144	30.4348
1050	71.4286	2.61243	17.4047	31.25
1100	72.7273	2.68607	17.8575	32
1150	73.913	2.75458	18.2772	32.6923
1200	75	2.81848	18.6671	33.3333
1250	76	2.87822	19.0303	33.9286
1300	76.9231	2.93419	19.3696	34.4828
1350	77.7778	2.98674	19.6871	35
1400	78.5714	3.03618	19.9849	35.4839
1450	79.3103	3.08277	20.2648	35.9375
1500	80	3.12675	20.5283	36.3636
1550	80.6452	3.16833	20.7769	36.7647
1600	81.25	3.20771	21.0118	37.1429
1650	81.8182	3.24505	21.234	37.5
1700	82.3529	3.28052	21.4447	37.8378
1750	82.8571	3.31424	21.6446	38.1579
1800	83.3333	3.34635	21.8345	38.4615
1850	83.7838	3.37695	22.0153	38.75
1900	84.2105	3.40615	22.1875	39.0244
1950	84.6154	3.43405	22.3517	39.2857
2000	85	3.46073	22.5085	39.5349

## Sheet: Figure_2e
Temperature (K)	p-type Power factor (µW cm K^(-2))	n-type Power factor (µW cm K^(-2))
300	6	5.9
350	6.3	6.2
400	6.37	6.3
450	7.2	6.21
500	6.9	6.32
550	7	6.1

## Sheet: Figure_2f
Temperature (K)	Thermal Conductivity (W/m/K)	Thermal Conductivity (W/m/K)	Thermal Conductivity (W/m/K)
	Carbonised Polymer Scaffold	p-type	n-type
300	0.125	0.27	0.24
350	0.15	0.28	0.255
400	0.127	0.32	0.29
450	0.132	0.4	0.27
500	0.145	0.41	0.3
550	0.137	0.42	0.32

## Sheet: Figure_2g
Temperature (K)	Open Circuit Voltage (V)	Specific Power Density (µW g-1))
20	0.1	0.1
40	0.3	1
80	0.6	2.5
120	1.1	6.75

## Sheet: Figure_2h
Heat Absorbed (µW cm-2)	Power conversion efficiency (%)	Power Density (µW cm-2)
1.8e-05	4.61151	8.70201e-07
2.73333e-05	5.6	2.00514e-06
6.53333e-05	7.00515	4.92145e-06
0.000113333	8.62788	9.35881e-06
0.000124	10.1342	1.39836e-05

## Sheet: Figure_3a
Strain	Stress
0	0.151
0	0.221
2e-05	0.179
2e-05	0.179
3e-05	0.2
5e-05	0.179
7e-05	0.151
9e-05	0.207
0.0001	0.193
0.00012	0.172
0.00014	0.214
0.00016	0.193
0.00017	0.179
0.00019	0.2
0.00021	0.207
0.00022	0.172
0.00024	0.193
0.00028	0.186
0.00029	0.144
0.00031	0.207
0.00033	0.172
0.00035	0.179
0.00038	0.221
0.0004	0.2
0.00041	0.151
0.00043	0.186
0.00047	0.165
0.00048	0.144
0.0005	0.2
0.00052	0.221
0.00055	0.193
0.00057	0.2
0.00059	0.207
0.00062	0.179
0.00064	0.193
0.00066	0.2
0.00069	0.179
0.00071	0.221
0.00073	0.172
0.00076	0.179
0.00078	0.207
0.00079	0.214
0.00083	0.172
0.00085	0.235
0.00086	0.207
0.0009	0.186
0.00092	0.228
0.00095	0.207
0.00097	0.158
0.001	0.235
0.00102	0.2
0.00105	0.165
0.00107	0.193
0.00111	0.193
0.00112	0.193
0.00116	0.207
0.00117	0.193
0.00121	0.207
0.00123	0.221
0.00126	0.221
0.00128	0.186
0.00131	0.228
0.00133	0.214
0.00136	0.193
0.00138	0.235
0.00142	0.242
0.00145	0.179
0.00147	0.221
0.0015	0.193
0.00154	0.186
0.00157	0.235
0.00159	0.221
0.00162	0.172
0.00166	0.242
0.00169	0.249
0.00173	0.172
0.00176	0.242
0.0018	0.228
0.00183	0.2
0.00187	0.249
0.0019	0.256
0.00195	0.186
0.00199	0.249
0.00203	0.27
0.00207	0.242
0.00211	0.277
0.00216	0.284
0.00219	0.263
0.00223	0.291
0.00226	0.305
0.0023	0.284
0.00233	0.312
0.00238	0.347
0.00242	0.27
0.00247	0.347
0.00252	0.347
0.00256	0.305
0.00259	0.368
0.00263	0.34
0.00266	0.319
0.00269	0.403
0.00272	0.368
0.00275	0.375
0.00278	0.396
0.00282	0.375
0.00285	0.361
0.00288	0.41
0.00292	0.424
0.00295	0.368
0.00297	0.417
0.00301	0.417
0.00304	0.403
0.00307	0.445
0.0031	0.473
0.00313	0.417
0.00316	0.466
0.0032	0.452
0.00323	0.417
0.00326	0.501
0.00328	0.494
0.00332	0.431
0.00335	0.501
0.00339	0.487
0.0034	0.466
0.00344	0.48
0.00347	0.501
0.00349	0.459
0.00352	0.508
0.00356	0.529
0.00359	0.473
0.00363	0.564
0.00364	0.522
0.00368	0.515
0.00371	0.529
0.00375	0.536
0.00377	0.536
0.0038	0.564
0.00383	0.571
0.00387	0.578
0.0039	0.592
0.00392	0.578
0.00396	0.536
0.00399	0.571
0.00402	0.599
0.00406	0.543
0.00408	0.599
0.00411	0.606
0.00415	0.592
0.00418	0.613
0.00421	0.613
0.00423	0.592
0.00427	0.62
0.0043	0.641
0.00434	0.627
0.00437	0.655
0.0044	0.655
0.00442	0.627
0.00446	0.662
0.00449	0.676
0.00453	0.662
0.00454	0.676
0.00458	0.69
0.00461	0.648
0.00465	0.697
0.00468	0.704
0.0047	0.683
0.00473	0.746
0.00477	0.725
0.00479	0.711
0.00482	0.788
0.00485	0.739
0.00489	0.669
0.00491	0.746
0.00494	0.76
0.00497	0.718
0.00501	0.781
0.00503	0.802
0.00506	0.746
0.0051	0.802
0.00512	0.802
0.00515	0.781
0.00518	0.816
0.00522	0.795
0.00525	0.746
0.00529	0.802
0.00532	0.802
0.00535	0.781
0.00539	0.83
0.00544	0.851
0.00548	0.816
0.00551	0.844
0.00554	0.844
0.00558	0.851
0.00563	0.879
0.00567	0.851
0.00571	0.844
0.00575	0.921
0.00579	0.886
0.00582	0.858
0.00587	0.935
0.00591	0.921
0.00594	0.914
0.00599	0.963
0.00603	0.942
0.00606	0.893
0.00611	0.97
0.00615	0.984
0.00618	0.928
0.00622	0.998
0.00627	0.984
0.0063	0.97
0.00634	1.012
0.0064	1.04
0.00644	0.949
0.00648	1.033
0.00651	1.033
0.00655	1.005
0.00658	1.054
0.00662	1.082
0.00665	1.033
0.00668	1.061
0.00672	1.096
0.00675	1.033
0.00677	1.068
0.00681	1.075
0.00684	1.047
0.00687	1.131
0.00691	1.124
0.00694	1.096
0.00696	1.131
0.007	1.11
0.00703	1.089
0.00706	1.138
0.00709	1.173
0.00712	1.131
0.00715	1.173
0.00719	1.159
0.00721	1.138
0.00724	1.194
0.00727	1.187
0.00731	1.124
0.00732	1.194
0.00736	1.159
0.00739	1.173
0.00743	1.194
0.00744	1.194
0.00748	1.201
0.00751	1.25
0.00754	1.236
0.00757	1.18
0.0076	1.243
0.00763	1.229
0.00766	1.201
0.00769	1.236
0.00772	1.264
0.00776	1.229
0.00778	1.271
0.00781	1.299
0.00784	1.236
0.00788	1.32
0.00791	1.32
0.00794	1.271
0.00796	1.341
0.008	1.32
0.00803	1.299
0.00807	1.334
0.0081	1.369
0.00812	1.299
0.00815	1.348
0.00819	1.376
0.00822	1.334
0.00826	1.376
0.00829	1.369
0.00831	1.355
0.00834	1.39
0.00838	1.397
0.00841	1.383
0.00845	1.404
0.00848	1.39
0.0085	1.348
0.00853	1.432
0.00857	1.439
0.0086	1.404
0.00864	1.46
0.00865	1.446
0.00869	1.411
0.00872	1.453
0.00874	1.481
0.00877	1.453
0.00881	1.495
0.00884	1.509
0.00887	1.46
0.0089	1.523
0.00893	1.523
0.00896	1.481
0.00898	1.516
0.00902	1.558
0.00905	1.516
0.00909	1.544
0.00912	1.551
0.00915	1.523
0.00919	1.572
0.00922	1.6
0.00926	1.579
0.00929	1.579
0.00933	1.6
0.00936	1.593
0.0094	1.628
0.00943	1.649
0.00948	1.586
0.00952	1.628
0.00955	1.635
0.00959	1.628
0.00964	1.691
0.00967	1.712
0.00971	1.677
0.00976	1.698
0.00979	1.698
0.00983	1.698
0.00986	1.719
0.00991	1.733
0.00995	1.691
0.00998	1.789
0.01	1.726
0.01005	1.712
0.01005	1.775
0.01004	1.817
0.01004	1.726
0.01002	1.768
0.00998	1.768
0.00998	1.74
0.00997	1.747
0.00995	1.782
0.00993	1.712
0.0099	1.768
0.00988	1.74
0.00986	1.754
0.00983	1.733
0.00981	1.754
0.00979	1.726
0.00976	1.74
0.00974	1.768
0.00971	1.747
0.00969	1.726
0.00966	1.775
0.00964	1.719
0.0096	1.733
0.00959	1.74
0.00956	1.733
0.00953	1.719
0.00951	1.761
0.00948	1.705
0.00945	1.754
0.00943	1.789
0.00941	1.698
0.00938	1.761
0.00936	1.761
0.00933	1.733
0.00931	1.747
0.00928	1.747
0.00926	1.705
0.00922	1.74
0.00921	1.747
0.00917	1.712
0.00915	1.726
0.00914	1.768
0.0091	1.712
0.00909	1.719
0.00907	1.719
0.00903	1.747
0.00902	1.754
0.009	1.726
0.00896	1.705
0.00895	1.712
0.00893	1.74
0.0089	1.726
0.00888	1.691
0.00886	1.754
0.00883	1.705
0.00881	1.747
0.00878	1.747
0.00876	1.726
0.00874	1.712
0.00871	1.733
0.00869	1.691
0.00867	1.719
0.00864	1.754
0.00862	1.677
0.0086	1.712
0.00857	1.754
0.00855	1.698
0.00853	1.691
0.0085	1.761
0.00848	1.719
0.00845	1.684
0.00843	1.726
0.00841	1.67
0.00838	1.719
0.00836	1.754
0.00833	1.726
0.00831	1.754
0.00827	1.733
0.00825	1.712
0.00822	1.705
0.00819	1.726
0.00817	1.663
0.00814	1.712
0.00812	1.74
0.00808	1.691
0.00805	1.733
0.00803	1.747
0.008	1.705
0.00798	1.74
0.00795	1.74
0.00791	1.67
0.00789	1.691
0.00786	1.726
0.00784	1.698
0.00781	1.705
0.00777	1.698
0.00776	1.691
0.00772	1.705
0.00769	1.705
0.00767	1.663
0.00763	1.684
0.00762	1.719
0.00758	1.691
0.00755	1.67
0.00753	1.712
0.0075	1.67
0.00748	1.67
0.00744	1.733
0.00741	1.656
0.00739	1.663
0.00736	1.684
0.00732	1.656
0.00731	1.67
0.00727	1.698
0.00725	1.649
0.00722	1.684
0.00719	1.691
0.00717	1.635
0.00713	1.642
0.0071	1.684
0.00708	1.593
0.00705	1.628
0.00701	1.642
0.00698	1.607
0.00694	1.607
0.00691	1.642
0.00687	1.572
0.00684	1.572
0.00681	1.635
0.00677	1.607
0.00674	1.565
0.0067	1.614
0.00667	1.53
0.00662	1.537
0.00658	1.544
0.00655	1.544
0.00651	1.481
0.00646	1.544
0.00643	1.474
0.00639	1.502
0.00634	1.516
0.00632	1.467
0.00629	1.467
0.00625	1.502
0.00622	1.46
0.00618	1.453
0.00613	1.453
0.0061	1.404
0.00606	1.439
0.00603	1.46
0.00598	1.397
0.00594	1.376
0.00591	1.411
0.00587	1.348
0.00582	1.369
0.00579	1.397
0.00575	1.348
0.0057	1.32
0.00567	1.341
0.00563	1.306
0.0056	1.285
0.00556	1.32
0.00553	1.278
0.00549	1.292
0.00546	1.292
0.00542	1.229
0.00539	1.236
0.00535	1.257
0.00532	1.271
0.00529	1.194
0.00525	1.257
0.00522	1.236
0.00518	1.187
0.00515	1.236
0.00511	1.18
0.0051	1.173
0.00506	1.229
0.00503	1.18
0.00499	1.145
0.00496	1.201
0.00492	1.166
0.00491	1.138
0.00487	1.18
0.00484	1.138
0.0048	1.124
0.00478	1.18
0.00475	1.11
0.00472	1.082
0.00468	1.173
0.00466	1.075
0.00463	1.054
0.00459	1.117
0.00456	1.11
0.00454	1.068
0.00451	1.117
0.00447	1.082
0.00444	1.068
0.0044	1.089
0.00438	1.033
0.00435	1.047
0.00432	1.054
0.00428	1.019
0.00425	1.026
0.00422	1.033
0.0042	1.026
0.00416	0.977
0.00413	1.026
0.00409	0.991
0.00406	0.984
0.00402	1.026
0.00399	1.026
0.00396	0.921
0.00394	1.005
0.0039	0.942
0.00387	0.893
0.00383	0.949
0.0038	0.963
0.00377	0.893
0.00374	0.956
0.00371	0.97
0.00368	0.914
0.00364	0.921
0.00361	0.907
0.00358	0.907
0.00356	0.893
0.00352	0.886
0.00349	0.865
0.00345	0.886
0.00342	0.879
0.0034	0.83
0.00337	0.886
0.00333	0.872
0.0033	0.83
0.00328	0.851
0.00325	0.844
0.00321	0.802
0.00318	0.837
0.00316	0.837
0.00313	0.781
0.00309	0.837
0.00306	0.788
0.00302	0.76
0.00299	0.788
0.00295	0.781
0.00292	0.718
0.00288	0.76
0.00285	0.781
0.00282	0.718
0.00278	0.774
0.00274	0.788
0.00269	0.697
0.00266	0.711
0.00263	0.739
0.00259	0.662
0.00254	0.704
0.0025	0.697
0.00247	0.655
0.00242	0.669
0.0024	0.669
0.00237	0.655
0.00233	0.655
0.0023	0.648
0.00226	0.641
0.00223	0.648
0.00218	0.662
0.00214	0.634
0.00211	0.641
0.00207	0.634
0.00202	0.599
0.00199	0.606
0.00195	0.599
0.00192	0.585
0.00187	0.585
0.00183	0.613
0.0018	0.515
0.00176	0.578
0.00173	0.592
0.00169	0.543
0.00166	0.578
0.00162	0.571
0.00159	0.515
0.00155	0.557
0.00151	0.536
0.00149	0.494
0.00145	0.522
0.00142	0.564
0.00138	0.494
0.00135	0.487
0.00131	0.494
0.00128	0.48
0.00124	0.487
0.00121	0.466
0.00119	0.438
0.00116	0.487
0.00112	0.473
0.00109	0.438
0.00105	0.452
0.00102	0.431
0.001	0.41
0.00097	0.424
0.00093	0.438
0.0009	0.431
0.00087	0.459
0.00085	0.438
0.00081	0.403
0.00078	0.438
0.00076	0.417
0.00073	0.375
0.00069	0.41
0.00066	0.417
0.00064	0.382
0.0006	0.368
0.00057	0.382
0.00054	0.361
0.0005	0.389
0.00047	0.375
0.00045	0.319
0.00041	0.361
0.00038	0.34
0.00035	0.333
0.00031	0.326
0.00028	0.347
0.00025	0.284
0.00022	0.319
0.00019	0.347
0.00016	0.305
0.00012	0.319
9e-05	0.319
5e-05	0.263
2e-05	0.298
0	0.326
-3e-05	0.249
-3e-05	0.291
-2e-05	0.298
-2e-05	0.256
0	0.277
0	--
2e-05	--
3e-05	--
5e-05	--
7e-05	--
9e-05	--
0.0001	--
0.00014	--
0.00016	--
0.00017	--
0.00019	--
0.00021	--
0.00024	--
0.00026	--
0.00028	--
0.00029	--
0.00033	--
0.00035	--
0.00036	--
0.0004	--
0.00041	--
0.00043	--
0.00045	--
0.00048	--
0.0005	--
0.00054	--
0.00055	--
0.00057	--
0.00059	--
0.00062	--
0.00064	--
0.00066	--
0.00069	--
0.00071	--
0.00073	--
0.00076	--
0.00078	--
0.00079	--
0.00083	--
0.00085	--
0.00088	--
0.0009	--
0.00092	--
0.00095	--
0.00097	--
0.00098	--
0.00102	--
0.00104	--
0.00106	--
0.00109	--
0.00111	--
0.00114	--
0.00116	--
0.00117	--
0.00121	--
0.00123	--
0.00126	--
0.00128	--
0.00131	--
0.00133	--
0.00136	--
0.00138	--
0.00142	--
0.00143	--
0.00147	--
0.0015	--
0.00153	--
0.00155	--
0.00159	--
0.00162	--
0.00166	--
0.00168	--
0.00171	--
0.00174	--
0.00177	--
0.00181	--
0.00183	--
0.00187	--
0.0019	--
0.00192	--
0.00195	--
0.00199	--
0.00202	--
0.00206	--
0.00209	--
0.00212	--
0.00215	--
0.00218	--
0.00221	--
0.00225	--
0.00228	--
0.00231	--
0.00235	--
0.00238	--
0.00242	--
0.00247	--
0.0025	--
0.00254	--
0.00257	--
0.0026	--
0.00263	--
0.00266	--
0.00269	--
0.00273	--
0.00276	--
0.0028	--
0.00283	--
0.00287	--
0.0029	--
0.00294	--
0.00295	--
0.00299	--
0.00302	--
0.00306	--
0.00309	--
0.00311	--
0.00314	--
0.00318	--
0.00321	--
0.00323	--
0.00326	--
0.0033	--
0.00333	--
0.00336	--
0.00339	--
0.00342	--
0.00345	--
0.00349	--
0.00352	--
0.00354	--
0.00358	--
0.00361	--
0.00363	--
0.00366	--
0.0037	--
0.00373	--
0.00377	--
0.00378	--
0.00382	--
0.00385	--
0.00389	--
0.00392	--
0.00394	--
0.00397	--
0.00401	--
0.00404	--
0.00408	--
0.00411	--
0.00413	--
0.00416	--
0.0042	--
0.00423	--
0.00427	--
0.0043	--
0.00432	--
0.00435	--
0.00439	--
0.00442	--
0.00446	--
0.00449	--
0.00451	--
0.00454	--
0.00458	--
0.00461	--
0.00464	--
0.00466	--
0.0047	--
0.00473	--
0.00477	--
0.00478	--
0.00482	--
0.00485	--
0.00488	--
0.00491	--
0.00494	--
0.00497	--
0.00499	--
0.00503	--
0.00506	--
0.0051	--
0.00511	--
0.00515	--
0.00518	--
0.00522	--
0.00525	--
0.00529	--
0.00532	--
0.00535	--
0.00539	--
0.00542	--
0.00546	--
0.00551	--
0.00554	--
0.00558	--
0.00561	--
0.00567	--
0.0057	--
0.00573	--
0.00577	--
0.00582	--
0.00586	--
0.00589	--
0.00594	--
0.00598	--
0.00601	--
0.00606	--
0.0061	--
0.00613	--
0.00618	--
0.00622	--
0.00625	--
0.00629	--
0.00632	--
0.00639	--
0.00643	--
0.00646	--
0.00649	--
0.00653	--
0.00656	--
0.0066	--
0.00663	--
0.00667	--
0.0067	--
0.00674	--
0.00677	--
0.00679	--
0.00682	--
0.00686	--
0.00689	--
0.00693	--
0.00696	--
0.00698	--
0.00701	--
0.00705	--
0.00708	--
0.0071	--
0.00713	--
0.00717	--
0.0072	--
0.00723	--
0.00725	--
0.00729	--
0.00732	--
0.00736	--
0.00738	--
0.00741	--
0.00744	--
0.00748	--
0.0075	--
0.00753	--
0.00757	--
0.00758	--
0.00762	--
0.00765	--
0.00769	--
0.00771	--
0.00774	--
0.00777	--
0.00781	--
0.00784	--
0.00786	--
0.00789	--
0.00793	--
0.00796	--
0.008	--
0.00803	--
0.00805	--
0.00808	--
0.00812	--
0.00815	--
0.00819	--
0.00822	--
0.00824	--
0.00827	--
0.00831	--
0.00834	--
0.00838	--
0.00841	--
0.00843	--
0.00846	--
0.0085	--
0.00853	--
0.00856	--
0.00858	--
0.00862	--
0.00865	--
0.00867	--
0.00871	--
0.00874	--
0.00877	--
0.0088	--
0.00883	--
0.00886	--
0.0089	--
0.00891	--
0.00895	--
0.00898	--
0.00902	--
0.00903	--
0.00907	--
0.0091	--
0.00914	--
0.00917	--
0.00921	--
0.00924	--
0.00928	--
0.00931	--
0.00934	--
0.00938	--
0.00941	--
0.00945	--
0.00949	--
0.00953	--
0.00957	--
0.0096	--
0.00966	--
0.00969	--
0.00972	--
0.00976	--
0.00979	--
0.00984	--
0.00988	--
0.00991	--
0.00995	--
0.01	--
0.01004	--
0.01007	--
0.0101	--
0.01016	--
0.01019	--
0.01023	--
0.01026	--
0.01031	--
0.01035	--
0.0104	--
0.01043	--
0.01047	--
0.0105	--
0.01054	--
0.01057	--
0.01061	--
0.01063	--
0.01066	--
0.01069	--
0.01073	--
0.01076	--
0.0108	--
0.01082	--
0.01085	--
0.01088	--
0.01092	--
0.01095	--
0.01099	--
0.011	--
0.01104	--
0.01107	--
0.01111	--
0.01114	--
0.01116	--
0.01119	--
0.01123	--
0.01126	--
0.01128	--
0.01131	--
0.01135	--
0.01137	--
0.0114	--
0.01143	--
0.01147	--
0.01149	--
0.01152	--
0.01156	--
0.01159	--
0.01162	--
0.01164	--
0.01168	--
0.01171	--
0.01174	--
0.01176	--
0.0118	--
0.01183	--
0.01187	--
0.0119	--
0.01193	--
0.01195	--
0.01199	--
0.01202	--
0.01206	--
0.01209	--
0.01212	--
0.01214	--
0.01218	--
0.01221	--
0.01225	--
0.01228	--
0.01231	--
0.01233	--
0.01237	--
0.0124	--
0.01244	--
0.01245	--
0.01249	--
0.01252	--
0.01256	--
0.01259	--
0.01261	--
0.01264	--
0.01268	--
0.0127	--
0.01273	--
0.01276	--
0.0128	--
0.01282	--
0.01285	--
0.01289	--
0.0129	--
0.01294	--
0.01297	--
0.01301	--
0.01304	--
0.01306	--
0.01309	--
0.01313	--
0.01316	--
0.0132	--
0.01323	--
0.01327	--
0.01332	--
0.01335	--
0.01339	--
0.01342	--
0.01346	--
0.01351	--
0.01354	--
0.01358	--
0.01362	--
0.01366	--
0.0137	--
0.01374	--
0.01378	--
0.01382	--
0.01385	--
0.0139	--
0.01394	--
0.01397	--
0.01403	--
0.01406	--
0.01409	--
0.01413	--
0.01418	--
0.01422	--
0.01427	--
0.01431	--
0.01435	--
0.01439	--
0.01442	--
0.01446	--
0.01449	--
0.01453	--
0.01456	--
0.0146	--
0.01462	--
0.01465	--
0.01468	--
0.01472	--
0.01475	--
0.01479	--
0.01481	--
0.01484	--
0.01487	--
0.01491	--
0.01494	--
0.01498	--
0.01499	--
0.01503	--
0.01506	--
0.0151	--
0.01513	--
0.01515	--
0.01518	--
0.01522	--
0.01525	--
0.01527	--
0.0153	--
0.01534	--
0.01537	--
0.01539	--
0.01542	--
0.01546	--
0.01548	--
0.01551	--
0.01555	--
0.01558	--
0.0156	--
0.01563	--
0.01567	--
0.0157	--
0.01574	--
0.01575	--
0.01579	--
0.01582	--
0.01586	--
0.01589	--
0.01593	--
0.01594	--
0.01598	--
0.01601	--
0.01605	--
0.01608	--
0.01612	--
0.01614	--
0.01617	--
0.0162	--
0.01624	--
0.01627	--
0.0163	--
0.01632	--
0.01636	--
0.01639	--
0.01643	--
0.01646	--
0.01648	--
0.01651	--
0.01655	--
0.01656	--
0.0166	--
0.01663	--
0.01667	--
0.01669	--
0.01672	--
0.01675	--
0.01678	--
0.01681	--
0.01684	--
0.01688	--
0.01691	--
0.01693	--
0.01696	--
0.017	--
0.01703	--
0.01707	--
0.0171	--
0.01713	--
0.01717	--
0.0172	--
0.01726	--
0.01729	--
0.01732	--
0.01736	--
0.01741	--
0.01745	--
0.01748	--
0.01753	--
0.01757	--
0.0176	--
0.01764	--
0.01769	--
0.01772	--
0.01777	--
0.01781	--
0.01784	--
0.01789	--
0.01793	--
0.01796	--
0.018	--
0.01805	--
0.01808	--
0.01812	--
0.01817	--
0.01822	--
0.01826	--
0.01829	--
0.01833	--
0.01836	--
0.0184	--
0.01843	--
0.01846	--
0.0185	--
0.01852	--
0.01855	--
0.01859	--
0.01862	--
0.01865	--
0.01869	--
0.01871	--
0.01874	--
0.01878	--
0.01881	--
0.01883	--
0.01886	--
0.0189	--
0.01893	--
0.01897	--
0.01898	--
0.01902	--
0.01905	--
0.01909	--
0.0191	--
0.01914	--
0.01917	--
0.01921	--
0.01922	--
0.01926	--
0.01929	--
0.01931	--
0.01935	--
0.01938	--
0.01941	--
0.01944	--
0.01947	--
0.0195	--
0.01954	--
0.01957	--
0.01959	--
0.01962	--
0.01966	--
0.01969	--
0.01973	--
0.01975	--
0.01978	--
0.01981	--
0.01985	--
0.01988	--
0.01991	--
0.01993	--
0.01997	--
0.02	--
0.02004	--
0.02004	--
0.02002	--
0.02002	--
0.02	--
0.01998	--
0.01997	--
0.01996	--
0.01995	--
0.01993	--
0.01992	--
0.0199	--
0.01986	--
0.01985	--
0.01983	--
0.01981	--
0.01978	--
0.01976	--
0.01974	--
0.01973	--
0.0197	--
0.01967	--
0.01966	--
0.01964	--
0.01961	--
0.01959	--
0.01957	--
0.01954	--
0.01952	--
0.0195	--
0.01948	--
0.01945	--
0.01943	--
0.01941	--
0.01938	--
0.01936	--
0.01935	--
0.01932	--
0.01929	--
0.01928	--
0.01925	--
0.01922	--
0.01921	--
0.01918	--
0.01916	--
0.01914	--
0.0191	--
0.01909	--
0.01907	--
0.01903	--
0.01902	--
0.019	--
0.01897	--
0.01895	--
0.01893	--
0.0189	--
0.01888	--
0.01886	--
0.01883	--
0.01881	--
0.01879	--
0.01876	--
0.01874	--
0.01871	--
0.01869	--
0.01865	--
0.01864	--
0.0186	--
0.01859	--
0.01855	--
0.01853	--
0.0185	--
0.01846	--
0.01844	--
0.01841	--
0.01838	--
0.01834	--
0.01831	--
0.01827	--
0.01826	--
0.01822	--
0.01819	--
0.01815	--
0.01814	--
0.0181	--
0.01808	--
0.01805	--
0.01802	--
0.01799	--
0.01796	--
0.01793	--
0.01789	--
0.01786	--
0.01783	--
0.01781	--
0.01777	--
0.01774	--
0.0177	--
0.01767	--
0.01764	--
0.01762	--
0.01758	--
0.01755	--
0.01751	--
0.01748	--
0.01745	--
0.01742	--
0.01738	--
0.01736	--
0.01732	--
0.01729	--
0.01726	--
0.01722	--
0.01719	--
0.01715	--
0.01712	--
0.01709	--
0.01707	--
0.01703	--
0.017	--
0.01696	--
0.01693	--
0.01689	--
0.01688	--
0.01684	--
0.01681	--
0.01677	--
0.01674	--
0.0167	--
0.01667	--
0.01665	--
0.01662	--
0.01658	--
0.01655	--
0.01652	--
0.0165	--
0.01646	--
0.01643	--
0.01639	--
0.01636	--
0.01634	--
0.01631	--
0.01627	--
0.01624	--
0.01622	--
0.01618	--
0.01615	--
0.01612	--
0.01608	--
0.01605	--
0.01601	--
0.01598	--
0.01595	--
0.01593	--
0.01589	--
0.01586	--
0.01582	--
0.01579	--
0.01575	--
0.01572	--
0.01569	--
0.01567	--
0.01563	--
0.0156	--
0.01556	--
0.01553	--
0.01549	--
0.01547	--
0.01544	--
0.01541	--
0.01537	--
0.01534	--
0.0153	--
0.01527	--
0.01525	--
0.01522	--
0.01518	--
0.01515	--
0.01513	--
0.0151	--
0.01506	--
0.01503	--
0.01501	--
0.01498	--
0.01494	--
0.01491	--
0.01487	--
0.01484	--
0.01482	--
0.01479	--
0.01475	--
0.01472	--
0.01466	--
0.01465	--
0.01461	--
0.01456	--
0.01453	--
0.01449	--
0.01446	--
0.01441	--
0.01437	--
0.01434	--
0.01428	--
0.01425	--
0.01422	--
0.01418	--
0.01416	--
0.01411	--
0.01408	--
0.01404	--
0.01401	--
0.01397	--
0.01393	--
0.01389	--
0.01385	--
0.01382	--
0.01378	--
0.01374	--
0.0137	--
0.01366	--
0.01363	--
0.01359	--
0.01356	--
0.01351	--
0.01347	--
0.01344	--
0.0134	--
0.01337	--
0.01333	--
0.0133	--
0.01327	--
0.01323	--
0.0132	--
0.01316	--
0.01313	--
0.0131	--
0.01308	--
0.01304	--
0.01301	--
0.01297	--
0.01294	--
0.01292	--
0.01289	--
0.01285	--
0.01282	--
0.01278	--
0.01276	--
0.01273	--
0.0127	--
0.01266	--
0.01264	--
0.01261	--
0.01257	--
0.01254	--
0.01252	--
0.01249	--
0.01245	--
0.01242	--
0.0124	--
0.01237	--
0.01233	--
0.0123	--
0.01226	--
0.01224	--
0.01221	--
0.01218	--
0.01214	--
0.01211	--
0.01207	--
0.01205	--
0.01202	--
0.01199	--
0.01195	--
0.01192	--
0.01188	--
0.01185	--
0.01181	--
0.01178	--
0.01176	--
0.01173	--
0.01169	--
0.01166	--
0.01162	--
0.01159	--
0.01156	--
0.01154	--
0.0115	--
0.01147	--
0.01143	--
0.0114	--
0.01137	--
0.01135	--
0.01131	--
0.01128	--
0.01124	--
0.01121	--
0.01119	--
0.01116	--
0.01112	--
0.01109	--
0.01107	--
0.01104	--
0.011	--
0.01097	--
0.01093	--
0.0109	--
0.01086	--
0.01084	--
0.0108	--
0.01076	--
0.01073	--
0.01069	--
0.01066	--
0.01062	--
0.01059	--
0.01055	--
0.0105	--
0.01047	--
0.01043	--
0.0104	--
0.01035	--
0.01031	--
0.01028	--
0.01024	--
0.01023	--
0.01019	--
0.01015	--
0.0101	--
0.01007	--
0.01004	--
0.01	--
0.00995	--
0.00991	--
0.00988	--
0.00985	--
0.00981	--
0.00976	--
0.00972	--
0.00969	--
0.00966	--
0.00962	--
0.00958	--
0.00953	--
0.0095	--
0.00947	--
0.00943	--
0.0094	--
0.00936	--
0.00933	--
0.00929	--
0.00926	--
0.00922	--
0.00921	--
0.00917	--
0.00914	--
0.0091	--
0.00907	--
0.00903	--
0.009	--
0.00898	--
0.00895	--
0.00891	--
0.00888	--
0.00884	--
0.00883	--
0.00879	--
0.00876	--
0.00872	--
0.0087	--
0.00867	--
0.00864	--
0.0086	--
0.00858	--
0.00855	--
0.00852	--
0.00848	--
0.00845	--
0.00842	--
0.00839	--
0.00836	--
0.00833	--
0.00829	--
0.00826	--
0.00822	--
0.00819	--
0.00817	--
0.00814	--
0.0081	--
0.00807	--
0.00803	--
0.008	--
0.00796	--
0.00793	--
0.00791	--
0.00788	--
0.00784	--
0.00781	--
0.00777	--
0.00774	--
0.0077	--
0.00767	--
0.00765	--
0.00762	--
0.00758	--
0.00755	--
0.00751	--
0.00748	--
0.00746	--
0.00743	--
0.00739	--
0.00736	--
0.00734	--
0.00731	--
0.00727	--
0.00725	--
0.00722	--
0.00719	--
0.00715	--
0.00712	--
0.0071	--
0.00706	--
0.00703	--
0.007	--
0.00696	--
0.00693	--
0.00691	--
0.00687	--
0.00684	--
0.00681	--
0.00677	--
0.00672	--
0.00668	--
0.00665	--
0.00662	--
0.00658	--
0.00655	--
0.00649	--
0.00646	--
0.00643	--
0.00638	--
0.00634	--
0.00632	--
0.00629	--
0.00625	--
0.00622	--
0.00617	--
0.00613	--
0.0061	--
0.00606	--
0.00601	--
0.00598	--
0.00594	--
0.00591	--
0.00586	--
0.00582	--
0.00579	--
0.00575	--
0.00572	--
0.00567	--
0.00563	--
0.0056	--
0.00556	--
0.00553	--
0.00549	--
0.00546	--
0.00542	--
0.00539	--
0.00535	--
0.00532	--
0.00529	--
0.00525	--
0.00522	--
0.00518	--
0.00515	--
0.00513	--
0.0051	--
0.00506	--
0.00503	--
0.00499	--
0.00496	--
0.00494	--
0.00491	--
0.00487	--
0.00484	--
0.00482	--
0.00478	--
0.00475	--
0.00472	--
0.00469	--
0.00466	--
0.00463	--
0.00459	--
0.00458	--
0.00454	--
0.00451	--
0.00447	--
0.00444	--
0.00442	--
0.00439	--
0.00435	--
0.00432	--
0.00428	--
0.00425	--
0.00423	--
0.0042	--
0.00416	--
0.00413	--
0.00409	--
0.00406	--
0.00404	--
0.00401	--
0.00397	--
0.00394	--
0.0039	--
0.00387	--
0.00383	--
0.00382	--
0.00378	--
0.00375	--
0.00371	--
0.00368	--
0.00364	--
0.00363	--
0.00359	--
0.00356	--
0.00352	--
0.00349	--
0.00345	--
0.00344	--
0.0034	--
0.00337	--
0.00333	--
0.0033	--
0.00328	--
0.00325	--
0.00321	--
0.00319	--
0.00316	--
0.00313	--
0.00309	--
0.00306	--
0.00302	--
0.00299	--
0.00295	--
0.00292	--
0.00288	--
0.00285	--
0.00282	--
0.00278	--
0.00275	--
0.00271	--
0.00266	--
0.00263	--
0.00259	--
0.00256	--
0.0025	--
0.00247	--
0.00244	--
0.0024	--
0.00237	--
0.00233	--
0.0023	--
0.00226	--
0.00223	--
0.00218	--
0.00214	--
0.00211	--
0.00207	--
0.00203	--
0.00199	--
0.00195	--
0.00192	--
0.00188	--
0.00183	--
0.0018	--
0.00176	--
0.00173	--
0.00169	--
0.00166	--
0.00162	--
0.00159	--
0.00155	--
0.00152	--
0.00149	--
0.00145	--
0.00142	--
0.00138	--
0.00135	--
0.00131	--
0.00128	--
0.00124	--
0.00123	--
0.00119	--
0.00116	--
0.00112	--
0.00109	--
0.00105	--
0.00104	--
0.001	--
0.00097	--
0.00093	--
0.0009	--
0.00088	--
0.00085	--
0.00081	--
0.00078	--
0.00076	--
0.00073	--
0.00069	--
0.00066	--
0.00063	--
0.0006	--
0.00057	--
0.00054	--
0.0005	--
0.00048	--
0.00045	--
0.00041	--
0.00038	--
0.00035	--
0.00031	--
0.00029	--
0.00026	--
0.00022	--
0.00019	--
0.00016	--
0.00012	--
9e-05	--
7e-05	--
3e-05	--
5e-05	--
5e-05	--
5e-05	--
5e-05	--
9e-05	--
0.0001	--
0.00012	--
0.00014	--
0.00016	--
0.00019	--
0.00021	--
0.00022	--
0.00024	--
0.00026	--
0.00029	--
0.00031	--
0.00033	--
0.00035	--
0.00038	--
0.0004	--
0.00041	--
0.00045	--
0.00047	--
0.00048	--
0.00052	--
0.00054	--
0.00055	--
0.00059	--
0.0006	--
0.00062	--
0.00064	--
0.00067	--
0.00069	--
0.00071	--
0.00074	--
0.00076	--
0.00078	--
0.00081	--
0.00083	--
0.00085	--
0.00088	--
0.0009	--
0.00093	--
0.00095	--
0.00097	--
0.001	--
0.00102	--
0.00104	--
0.00107	--
0.00109	--
0.00112	--
0.00114	--
0.00116	--
0.00119	--
0.00121	--
0.00124	--
0.00126	--
0.0013	--
0.00131	--
0.00135	--
0.00136	--
0.0014	--
0.00142	--
0.00145	--
0.00149	--
0.0015	--
0.00154	--
0.00157	--
0.00159	--
0.00162	--
0.00166	--
0.00169	--
0.00173	--
0.00174	--
0.00178	--
0.00181	--
0.00185	--
0.00188	--
0.0019	--
0.00194	--
0.00197	--
0.002	--
[truncated: 7,284 more rows]

## Sheet: Figure_3b
Polymer Strain	Polymer Stress (MPa)	Thermoelectric Strain	Thermoelectric Stress (MPa)
-0.01	-0.0008	0	1.79921
-0.01	-0.0008	0	1.98211
-0.01	-0.0008	0	2.16983
-0.01	-0.0008	0.0006	2.36237
-0.01	-0.0008	0.0014	2.55974
-0.01	-0.0008	0.0024	2.76193
-0.01	-0.0008	0.0032	2.96895
-0.01	-0.0008	0.004	3.18079
-0.01	-0.0008	0.005	3.39746
-0.01	-0.0008	0.0056	3.61895
-0.01	-0.0008	0.0066	3.84527
-0.01	-0.0008	0.0074	4.07641
-0.01	-0.0008	0.0082	4.31237
-0.01	-0.0008	0.0092	4.55316
-0.01	-0.0008	0.01	4.79877
-0.01	-0.0008	0.0108	5.04921
-0.01	-0.0008	0.0116	5.30447
-0.01	-0.0008	0.0124	5.56456
-0.01	-0.0008	0.0132	5.82947
-0.01	-0.0008	0.0142	6.09921
-0.01	-0.0008	0.015	6.37377
-0.01	-0.0008	0.0158	6.65316
-0.01	-0.0008	0.0168	6.93737
-0.01	-0.0008	0.0176	7.2264
-0.01	-0.0008	0.0184	7.52026
-0.01	-0.0008	0.0192	7.81895
-0.01	-0.0008	0.02	8.1332
-0.01	-0.0008	0.021	8.45263
-0.01	-0.0008	0.0218	8.77681
-0.01	-0.0008	0.0226	9.09664
-0.01	-0.0008	0.0236	9.42721
-0.01	-0.0008	0.0242	9.76085
-0.01	-0.0008	0.025	10.104
-0.01	-0.0008	0.026	10.4488
-0.01	-0.0008	0.0268	10.8033
-0.01	-0.0008	0.0276	11.1596
-0.01	-0.0008	0.0286	11.5099
-0.01	-0.0008	0.0294	11.876
-0.01	-0.0008	0.0302	12.2328
-0.01	-0.0008	0.031	12.5966
-0.01	-0.0008	0.0318	12.975
-0.01	-0.0008	0.0328	13.3427
-0.01	-0.0008	0.0336	13.7075
-0.01	-0.0008	0.0344	14.0767
-0.01	-0.0008	0.0354	14.458
-0.01	-0.0008	0.0362	14.8433
-0.01	-0.0008	0.0368	15.2314
-0.01	-0.0008	0.0378	15.6144
-0.01	-0.0008	0.0386	15.9998
-0.01	-0.0008	0.0394	16.3793
-0.01	-0.0008	0.0404	16.7604
-0.01	-0.0008	0.0412	17.1507
-0.01	-0.0008	0.042	17.542
-0.01	-0.0008	0.0428	17.9331
-0.01	-0.0008	0.0436	18.323
-0.01	-0.0008	0.0446	18.7193
-0.01	-0.0008	0.0454	19.1067
-0.01	-0.0008	0.0462	19.4999
-0.01	-0.0008	0.0472	19.8892
-0.01	-0.0008	0.048	20.2735
-0.01	-0.0008	0.0488	20.6606
-0.01	-0.0008	0.0496	21.0337
-0.01	-0.0008	0.0504	21.416
-0.01	-0.0008	0.0512	21.7912
-0.01	-0.0008	0.0522	22.1652
-0.01	-0.0008	0.053	22.5388
-0.01	-0.0008	0.0538	22.9041
-0.01	-0.0008	0.0548	23.2603
-0.01	-0.0008	0.0556	23.6138
-0.01	-0.0008	0.0564	23.9552
-0.01	-0.0008	0.0572	24.2995
-0.01	-0.0008	0.058	24.639
-0.01	-0.0008	0.059	24.9574
-0.01	-0.0008	0.0598	25.2784
-0.01	-0.0008	0.0606	25.5876
-0.01	-0.0008	0.0614	25.8999
-0.01	-0.0008	0.0622	26.1994
-0.01	-0.0008	0.063	26.4943
-0.01	-0.0008	0.064	26.7844
-0.01	-0.0008	0.0648	27.0694
-0.01	-0.0008	0.0656	27.349
-0.01	-0.0008	0.0666	27.6304
-0.01	-0.0008	0.0674	27.8977
-0.01	-0.0008	0.0682	28.151
-0.01	-0.0008	0.069	28.3989
-0.01	-0.0008	0.0698	28.6414
-0.01	-0.0008	0.0708	28.8858
-0.01	-0.0008	0.0716	29.1323
-0.01	-0.0008	0.0724	29.364
-0.01	-0.0008	0.0732	29.5954
-0.01	-0.0008	0.074	29.82
-0.01	-0.0008	0.0748	30.0296
-0.01	-0.0008	0.0758	30.232
-0.01	-0.0008	0.0766	30.4362
-0.01	-0.0008	0.0774	30.6345
-0.01	-0.0008	0.0784	30.826
-0.01	-0.0008	0.0792	31.0101
-0.01	-0.0008	0.08	31.1862
-0.01	-0.0008	0.0808	31.3551
-0.01	-0.0008	0.0816	31.518
-0.01	-0.0008	0.0826	31.683
-0.01	-0.0008	0.0834	31.8356
-0.01	-0.0008	0.0842	31.984
-0.01	-0.0008	0.0852	32.1281
-0.01	-0.0008	0.0858	32.2675
-0.01	-0.0008	0.0866	32.4023
-0.01	-0.0008	0.0876	32.5251
-0.01	-0.0008	0.0884	32.6531
-0.01	-0.0008	0.0892	32.7707
-0.01	-0.0008	0.0902	32.8778
-0.01	-0.0008	0.091	32.9903
-0.01	-0.0008	0.0918	33.1067
-0.01	-0.0008	0.0926	33.2116
-0.01	-0.0008	0.0934	33.3139
-0.01	-0.0008	0.0944	33.4053
-0.01	-0.0008	0.0952	33.4861
-0.01	-0.0008	0.096	33.5724
-0.01	-0.0008	0.097	33.656
-0.01	-0.0008	0.0978	33.7374
-0.01	-0.0008	0.0984	33.8085
-0.01	-0.0008	0.0994	33.8771
-0.01	-0.0008	0.1002	33.9352
-0.01	-0.0008	0.101	33.9974
-0.01	-0.0008	0.102	34.0489
-0.01	-0.0008	0.1028	34.1062
-0.01	-0.0008	0.1036	34.1614
-0.01	-0.0008	0.1046	34.207
-0.01	-0.0008	0.1052	34.2509
-0.01	-0.0008	0.1062	34.3012
-0.01	-0.0008	0.107	34.3346
-0.01	-0.0008	0.1078	34.3751
-0.01	-0.0008	0.1088	34.4066
-0.01	-0.0008	0.1096	34.4287
-0.01	-0.0008	0.1104	34.4496
-0.01	-0.0008	0.1112	34.4636
-0.01	-0.0008	0.112	34.4804
-0.01	-0.0008	0.1128	34.4928
-0.01	-0.0008	0.1138	34.5076
-0.01	-0.0008	0.1146	34.5159
-0.01	-0.0008	0.1154	34.5177
-0.01	-0.0008	0.1164	34.5127
-0.01	-0.0008	0.117	34.5093
-0.01	-0.0008	0.118	34.5075
-0.01	-0.0008	0.1188	34.5072
-0.01	-0.0008	0.1196	34.5012
-0.01	-0.0008	0.1206	34.4897
-0.01	-0.0008	0.1214	34.4726
-0.01	-0.0008	0.1222	34.4569
-0.01	-0.0008	0.123	34.4342
-0.01	-0.0008	0.1238	34.4202
-0.01	-0.0008	0.1246	34.3993
-0.01	-0.0008	0.1256	34.3718
-0.01	-0.0008	0.1264	34.3394
-0.01	-0.0008	0.1272	34.3178
-0.01	-0.0008	0.1282	34.2903
-0.01	-0.0008	0.129	34.2642
-0.01	-0.0008	0.1298	34.2312
-0.01	-0.0008	0.1306	34.2004
-0.01	-0.0008	0.1314	34.1791
-0.01	-0.0008	0.1324	34.1437
-0.01	-0.0008	0.1332	34.1119
-0.01	-0.0008	0.134	34.0755
-0.01	-0.0008	0.1348	34.025
-0.01	-0.0008	0.1356	33.9766
-0.01	-0.0008	0.1364	33.9308
-0.01	-0.0008	0.1374	33.8795
-0.01	-0.0008	0.1382	33.8321
-0.01	-0.0008	0.139	33.7734
-0.01	-0.0008	0.14	33.7112
-0.01	-0.0008	0.1408	33.6531
-0.01	-0.0008	0.1416	33.5911
-0.01	-0.0008	0.1424	33.526
-0.01	-0.0008	0.1432	33.4655
-0.01	-0.0008	0.1442	33.3931
-0.01	-0.0008	0.145	33.3322
-0.01	-0.0008	0.1458	33.2522
-0.01	-0.0008	0.1468	33.1694
-0.01	-0.0008	0.1474	33.0846
-0.01	-0.0008	0.1482	33.0125
-0.01	-0.0008	0.1492	32.921
-0.01	-0.0008	0.15	32.8422
-0.01	-0.0008	0.1508	32.7454
-0.01	-0.0008	0.1518	32.647
-0.01	-0.0008	0.1526	32.5548
-0.01	-0.0008	0.1534	32.4679
-0.01	-0.0008	0.1542	32.3801
-0.01	-0.0008	0.155	32.3006
-0.01	-0.0008	0.156	32.2219
-0.01	-0.0008	0.1568	32.1289
-0.01	-0.0008	0.1576	32.0453
-0.01	-0.0008	0.1586	31.9631
-0.01	-0.0008	0.1594	31.8761
-0.01	-0.0008	0.16	31.7937
-0.01	-0.0008	0.161	31.7078
-0.01	-0.0008	0.1618	31.6263
-0.01	-0.0008	0.1626	31.5569
-0.01	-0.0008	0.1636	31.4847
-0.01	-0.0008	0.1644	31.4188
-0.01	-0.0008	0.1652	31.3586
-0.01	-0.0008	0.166	31.2958
-0.01	-0.0008	0.1668	31.2313
-0.01	-0.0008	0.1678	31.1797
-0.01	-0.0008	0.1686	31.1258
-0.01	-0.0008	0.1694	31.0805
-0.01	-0.0008	0.1704	31.0284
-0.01	-0.0008	0.1712	30.9914
-0.01	-0.0008	0.1718	30.9456
-0.01	-0.0008	0.1728	30.9069
-0.01	-0.0008	0.1736	30.8759
-0.01	-0.0008	0.1744	30.8355
-0.01	-0.0008	0.1754	30.8019
-0.01	-0.0008	0.1762	30.7766
-0.01	-0.0008	0.177	30.7514
-0.01	-0.0008	0.178	30.7264
-0.01	-0.0008	0.1786	30.7104
-0.01	-0.0008	0.1796	30.6949
-0.01	-0.0008	0.1804	30.6729
-0.01	-0.0008	0.1812	30.6685
-0.01	-0.0008	0.1822	30.6661
-0.01	-0.0008	0.183	30.6743
-0.01	-0.0008	0.1838	30.6703
-0.01	-0.0008	0.1846	30.678
-0.01	-0.0008	0.1854	30.6902
-0.01	-0.0008	0.1862	30.7137
-0.01	-0.0008	0.1872	30.7395
-0.01	-0.0008	0.188	30.7602
-0.01	-0.0008	0.1888	30.8068
-0.01	-0.0008	0.1898	30.856
-0.01	-0.0008	0.1904	30.916
-0.01	-0.0008	0.1914	30.9693
-0.01	-0.0008	0.1922	31.0309
-0.01	-0.0008	0.193	31.0933
-0.01	-0.0008	0.194	31.1715
-0.01	-0.0008	0.1948	31.2509
-0.01	-0.0008	0.1956	31.3379
-0.01	-0.0008	0.1964	31.4146
-0.01	-0.0008	0.1972	31.4977
-0.01	-0.0008	0.198	31.5863
-0.01	-0.0008	0.199	31.664
-0.01	-0.0008	0.1998	31.763
-0.01	-0.0008	0.2006	31.8653
-0.01	-0.0008	0.2016	31.9615
-0.01	-0.0008	0.2024	32.0611
-0.01	-0.0008	0.2032	32.1718
-0.01	-0.0008	0.204	32.2771
-0.01	-0.0008	0.2048	32.3851
-0.01	-0.0008	0.2058	32.4862
-0.01	-0.0008	0.2066	32.5954
-0.01	-0.0008	0.2074	32.7046
-0.01	-0.0008	0.2082	32.8047
-0.01	-0.0008	0.209	32.9103
-0.01	-0.0008	0.2098	33.0137
-0.01	-0.0008	0.2108	33.0984
-0.01	-0.0008	0.2116	33.1877
-0.01	-0.0008	0.2124	33.2895
-0.01	-0.0008	0.2134	33.3802
-0.01	-0.0008	0.2142	33.4661
-0.01	-0.0008	0.215	33.5536
-0.01	-0.0008	0.2158	33.6349
-0.01	-0.0008	0.2166	33.7162
-0.01	-0.0008	0.2176	33.7813
-0.01	-0.0008	0.2184	33.8537
-0.01	-0.0008	0.2192	33.9171
-0.01	-0.0008	0.2202	33.971
-0.01	-0.0008	0.2208	34.0375
-0.01	-0.0008	0.2216	34.0847
-0.01	-0.0008	0.2226	34.1209
-0.01	-0.0008	0.2234	34.1628
-0.01	-0.0008	0.2242	34.1942
-0.01	-0.0008	0.2252	34.222
-0.01	-0.0008	0.226	34.2388
-0.01	-0.0008	0.2268	34.2685
-0.01	-0.0008	0.2276	34.2812
-0.01	-0.0008	0.2284	34.3011
-0.01	-0.0008	0.2294	34.3036
-0.01	-0.0008	0.2302	34.3045
-0.01	-0.0008	0.231	34.3052
-0.01	-0.0008	0.232	34.29
-0.01	-0.0008	0.2328	34.2816
-0.01	-0.0008	0.2334	34.2644
-0.01	-0.0008	0.2344	34.2385
-0.01	-0.0008	0.2352	34.2195
-0.01	-0.0008	0.236	34.192
-0.01	-0.0008	0.237	34.1562
-0.01	-0.0008	0.2378	34.1279
-0.01	-0.0008	0.2386	34.0761
-0.01	-0.0008	0.2394	34.0322
-0.01	-0.0008	0.2402	33.9897
-0.01	-0.0008	0.2412	33.9401
-0.01	-0.0008	0.242	33.9066
-0.01	-0.0008	0.2428	33.8584
-0.01	-0.0008	0.2438	33.8015
-0.01	-0.0008	0.2446	33.7364
-0.01	-0.0008	0.2454	33.6808
-0.01	-0.0008	0.2462	33.611
-0.01	-0.0008	0.247	33.5432
-0.01	-0.0008	0.2478	33.478
-0.01	-0.0008	0.2488	33.4004
-0.01	-0.0008	0.2496	33.3338
-0.01	-0.0008	0.2504	33.2617
-0.01	-0.0008	0.2514	33.1847
-0.01	-0.0008	0.252	33.1107
-0.01	-0.0008	0.253	33.0319
-0.01	-0.0008	0.2538	32.9576
-0.01	-0.0008	0.2546	32.8816
-0.01	-0.0008	0.2556	32.7962
-0.01	-0.0008	0.2564	32.7178
-0.01	-0.0008	0.2572	32.6316
-0.01	-0.0008	0.258	32.5383
-0.01	-0.0008	0.2588	32.4544
-0.01	-0.0008	0.2596	32.3705
-0.01	-0.0008	0.2606	32.2873
-0.01	-0.0008	0.2614	32.1987
-0.01	-0.0008	0.2622	32.1123
-0.01	-0.0008	0.2632	32.0219
-0.01	-0.0008	0.264	31.9195
-0.01	-0.0008	0.2648	31.8283
-0.01	-0.0008	0.2656	31.7278
-0.01	-0.0008	0.2664	31.6499
-0.01	-0.0008	0.2674	31.555
-0.01	-0.0008	0.2682	31.468
-0.01	-0.0008	0.269	31.3822
-0.01	-0.0008	0.2698	31.2909
-0.01	-0.0008	0.2706	31.2186
-0.01	-0.0008	0.2714	31.15
-0.01	-0.0008	0.2724	31.0852
-0.01	-0.0008	0.2732	31.0331
-0.01	-0.0008	0.274	30.9868
-0.01	-0.0008	0.275	30.9479
-0.01	-0.0008	0.2758	30.9164
-0.01	-0.0008	0.2766	30.8996
-0.01	-0.0008	0.2774	30.8973
-0.01	-0.0008	0.2782	30.8868
-0.01	-0.0008	0.2792	30.8922
-0.01	-0.0008	0.28	30.9063
-0.01	-0.0008	0.2808	30.9288
-0.01	-0.0008	0.2818	30.9681
-0.01	-0.0008	0.2824	31.0167
-0.01	-0.0008	0.2832	31.0814
-0.01	-0.0008	0.2842	31.146
-0.01	-0.0008	0.285	31.2102
-0.01	-0.0008	0.2858	31.282
-0.01	-0.0008	0.2868	31.3607
-0.01	-0.0008	0.2876	31.4612
-0.01	-0.0008	0.2884	31.5672
-0.01	-0.0008	0.2892	31.6709
-0.01	-0.0008	0.29	31.7887
-0.01	-0.0008	0.291	31.9111
-0.01	-0.0008	0.2918	32.053
-0.01	-0.0008	0.2926	32.1749
-0.01	-0.0008	0.2936	32.3073
-0.01	-0.0008	0.2944	32.456
-0.01	-0.0008	0.295	32.5959
-0.01	-0.0008	0.296	32.7343
-0.01	-0.0008	0.2968	32.8787
-0.01	-0.0008	0.2976	33.0207
-0.01	-0.0008	0.2986	33.1607
-0.01	-0.0008	0.2994	33.3059
-0.01	-0.0008	0.3002	33.455
-0.01	-0.0008	0.301	33.6012
-0.01	-0.0008	0.3018	33.7517
-0.01	-0.0008	0.3028	33.8878
-0.01	-0.0008	0.3036	34.0324
-0.01	-0.0008	0.3044	34.1769
-0.01	-0.0008	0.3054	34.3128
-0.01	-0.0008	0.3062	34.4488
-0.01	-0.0008	0.307	34.5919
-0.01	-0.0008	0.3078	34.7251
-0.01	-0.0008	0.3086	34.8656
-0.01	-0.0008	0.3094	34.9892
-0.01	-0.0008	0.3104	35.1186
-0.01	-0.0008	0.3112	35.2467
-0.01	-0.0008	0.312	35.3807
-0.01	-0.0008	0.313	35.5136
-0.01	-0.0008	0.3136	35.6455
-0.01	-0.0008	0.3146	35.782
-0.01	-0.0008	0.3154	35.9075
-0.01	-0.0008	0.3162	36.038
-0.01	-0.0008	0.3172	36.1647
-0.01	-0.0008	0.318	36.2967
-0.01	-0.0008	0.3188	36.4254
-0.01	-0.0008	0.3196	36.5424
-0.01	-0.0008	0.3204	36.6621
-0.01	-0.0008	0.3212	36.7918
-0.01	-0.0008	0.3222	36.9089
-0.01	-0.0008	0.323	37.0366
-0.01	-0.0008	0.3238	37.158
-0.01	-0.0008	0.3248	37.2735
-0.01	-0.0008	0.3256	37.3906
-0.01	-0.0008	0.3264	37.4996
-0.01	-0.0008	0.3272	37.6009
-0.01	-0.0008	0.328	37.7106
-0.01	-0.0008	0.329	37.8137
-0.01	-0.0008	0.3298	37.9107
-0.01	-0.0008	0.3306	38.0078
-0.01	-0.0008	0.3314	38.0883
-0.01	-0.0008	0.3322	38.1842
-0.01	-0.0008	0.333	38.2719
-0.01	-0.0008	0.334	38.3365
-0.01	-0.0008	0.3348	38.4015
-0.01	-0.0008	0.3356	38.4816
-0.01	-0.0008	0.3366	38.5463
-0.01	-0.0008	0.3374	38.595
-0.01	-0.0008	0.3382	38.6496
-0.01	-0.0008	0.339	38.7023
-0.01	-0.0008	0.3398	38.7456
-0.01	-0.0008	0.3408	38.7873
-0.01	-0.0008	0.3416	38.8286
-0.01	-0.0008	0.3424	38.8688
-0.01	-0.0008	0.3434	38.8991
-0.01	-0.0008	0.344	38.9361
-0.01	-0.0008	0.3448	38.9568
-0.01	-0.0008	0.3458	38.9836
-0.01	-0.0008	0.3466	39.0007
-0.01	-0.0008	0.3474	39.0148
-0.01	-0.0008	0.3484	39.0257
-0.01	-0.0008	0.3492	39.0348
-0.01	-0.0008	0.35	39.0336
-0.01	-0.0008	0.3508	39.029
-0.01	-0.0008	0.3516	39.0296
-0.01	-0.0008	0.3526	39.0269
-0.01	-0.0008	0.3534	39.0211
-0.01	-0.0008	0.3542	39.0054
-0.01	-0.0008	0.3552	38.98
-0.01	-0.0008	0.3558	38.9537
-0.01	-0.0008	0.3566	38.9269
-0.01	-0.0008	0.3576	38.8828
-0.01	-0.0008	0.3584	38.8529
-0.01	-0.0008	0.3592	38.8064
-0.01	-0.0008	0.3602	38.7593
-0.01	-0.0008	0.361	38.7123
-0.01	-0.0008	0.3618	38.6572
-0.01	-0.0008	0.3626	38.6031
-0.01	-0.0008	0.3634	38.542
-0.01	-0.0008	0.3644	38.4731
-0.01	-0.0008	0.3652	38.4055
-0.01	-0.0008	0.366	38.3313
-0.01	-0.0008	0.367	38.2496
-0.01	-0.0008	0.3678	38.1697
-0.01	-0.0008	0.3684	38.0837
-0.01	-0.0008	0.3694	37.9907
-0.01	-0.0008	0.3702	37.9002
-0.01	-0.0008	0.371	37.8043
-0.01	-0.0008	0.372	37.6966
-0.01	-0.0008	0.3728	37.5952
-0.01	-0.0008	0.3736	37.4906
-0.01	-0.0008	0.3744	37.3837
-0.01	-0.0008	0.3752	37.2752
-0.01	-0.0008	0.3762	37.1645
-0.01	-0.0008	0.377	37.0623
-0.01	-0.0008	0.3778	36.9625
-0.01	-0.0008	0.3788	36.8558
-0.01	-0.0008	0.3796	36.7657
-0.01	-0.0008	0.3802	36.6703
-0.01	-0.0008	0.3812	36.5706
-0.01	-0.0008	0.382	36.4743
-0.01	-0.0008	0.3828	36.3893
-0.01	-0.0008	0.3838	36.3008
-0.01	-0.0008	0.3846	36.2182
-0.01	-0.0008	0.3854	36.1407
-0.01	-0.0008	0.3864	36.0605
-0.01	-0.0008	0.387	35.9869
-0.01	-0.0008	0.388	35.9206
-0.01	-0.0008	0.3888	35.8538
-0.01	-0.0008	0.3896	35.7942
-0.01	-0.0008	0.3906	35.7339
-0.01	-0.0008	0.3914	35.6733
-0.01	-0.0008	0.3922	35.6289
-0.01	-0.0008	0.393	35.5768
-0.01	-0.0008	0.3938	35.5333
-0.01	-0.0008	0.3946	35.4831
-0.01	-0.0008	0.3956	35.4266
-0.01	-0.0008	0.3964	35.3868
-0.01	-0.0008	0.3972	35.3484
-0.01	-0.0008	0.3982	35.3059
-0.01	-0.0008	0.3988	35.2768
-0.01	-0.0008	0.3998	35.2455
-0.01	-0.0008	0.4006	35.2206
-0.01	-0.0008	0.4014	35.2021
-0.01	-0.0008	0.4024	35.1827
-0.01	-0.0008	0.4032	35.1794
-0.01	-0.0008	0.404	35.1763
-0.01	-0.0008	0.405	35.1746
-0.01	-0.0008	0.4056	35.191
-0.01	-0.0008	0.4064	35.2094
-0.01	-0.0008	0.4074	35.2306
-0.01	-0.0008	0.4082	35.2712
-0.01	-0.0008	0.409	35.3148
-0.01	-0.0008	0.41	35.355
-0.01	-0.0008	0.4108	35.4165
-0.01	-0.0008	0.4116	35.4828
-0.01	-0.0008	0.4124	35.5541
-0.01	-0.0008	0.4132	35.6465
-0.01	-0.0008	0.4142	35.7358
-0.01	-0.0008	0.415	35.8552
-0.01	-0.0008	0.4158	35.9819
-0.01	-0.0008	0.4168	36.1075
-0.01	-0.0008	0.4174	36.2489
-0.01	-0.0008	0.4182	36.399
-0.01	-0.0008	0.4192	36.5502
-0.01	-0.0008	0.42	36.735
-0.01	-0.0008	0.4208	36.9287
-0.01	-0.0008	0.4218	37.1235
-0.01	-0.0008	0.4226	37.3274
-0.01	-0.0008	0.4234	37.5551
-0.01	-0.0008	0.4242	37.7847
-0.01	-0.0008	0.425	38.0392
-0.01	-0.0008	0.426	38.2933
-0.01	-0.0008	0.4268	38.5561
-0.01	-0.0008	0.4276	38.8432
-0.01	-0.0008	0.4286	39.1221
-0.01	-0.0008	0.4292	39.424
-0.01	-0.0008	0.43	39.7402
-0.01	-0.0008	0.431	40.055
-0.01	-0.0008	0.4318	40.3837
-0.01	-0.0008	0.4326	40.7174
-0.01	-0.0008	0.4336	41.0484
-0.01	-0.0008	0.4344	41.4005
-0.01	-0.0008	0.4352	41.7557
-0.01	-0.0008	0.436	42.1133
-0.01	-0.0008	0.4368	42.481
-0.01	-0.0008	0.4378	42.8578
-0.01	-0.0008	0.4386	43.2371
-0.01	-0.0008	0.4394	43.6179
-0.01	-0.0008	0.4404	44.0058
-0.01	-0.0008	0.4412	44.4098
-0.01	-0.0008	0.442	44.8214
-0.01	-0.0008	0.4428	45.2323
-0.01	-0.0008	0.4436	45.6579
-0.01	-0.0008	0.4444	46.0814
-0.01	-0.0008	0.4454	46.511
-0.01	-0.0008	0.4462	46.9537
-0.01	-0.0008	0.447	47.3994
-0.01	-0.0008	0.448	47.8421
-0.01	-0.0008	0.4486	48.2973
-0.01	-0.0008	0.4496	48.7545
-0.01	-0.0008	0.4504	49.2289
-0.01	-0.0008	0.4512	49.7031
-0.01	-0.0008	0.4522	50.168
-0.01	-0.0008	0.453	50.6489
-0.01	-0.0008	0.4538	51.1227
-0.01	-0.0008	0.4546	51.6028
-0.01	-0.0008	0.4554	52.0889
-0.01	-0.0008	0.4562	52.5715
-0.01	-0.0008	0.4572	53.0502
-0.01	-0.0008	0.458	53.5328
-0.01	-0.0008	0.4588	54.0172
-0.01	-0.0008	0.4598	54.4884
-0.01	-0.0008	0.4604	54.9927
-0.01	-0.0008	0.4614	55.4881
-0.01	-0.0008	0.4622	55.984
-0.01	-0.0008	0.463	56.4656
-0.01	-0.0008	0.464	56.9394
-0.01	-0.0008	0.4648	57.4145
-0.01	-0.0008	0.4656	57.913
-0.01	-0.0008	0.4664	58.3999
-0.01	-0.0008	0.4672	58.8915
-0.01	-0.0008	0.468	59.3575
-0.01	-0.0008	0.469	59.8142
-0.01	-0.0008	0.4698	60.3079
-0.01	-0.0008	0.4706	60.7666
-0.01	-0.0008	0.4716	61.2381
-0.01	-0.0008	0.4724	61.7131
-0.01	-0.0008	0.4732	62.1666
-0.01	-0.0008	0.474	62.6096
-0.01	-0.0008	0.4748	63.0586
-0.01	-0.0008	0.4758	63.5112
-0.01	-0.0008	0.4766	63.9682
-0.01	-0.0008	0.4774	64.4219
-0.01	-0.0008	0.4784	64.8632
-0.01	-0.0008	0.479	65.3156
-0.01	-0.0008	0.4798	65.777
-0.01	-0.0008	0.4808	66.2085
-0.01	-0.0008	0.4816	66.6526
-0.01	-0.0008	0.4824	67.0858
-0.01	-0.0008	0.4834	67.5164
-0.01	-0.0008	0.4842	67.9594
-0.01	-0.0008	0.485	68.4184
-0.01	-0.0008	0.4858	68.8475
-0.01	-0.0008	0.4866	69.2878
-0.01	-0.0008	0.4876	69.736
-0.01	-0.0008	0.4884	70.1847
-0.01	-0.0008	0.4892	70.6324
-0.01	-0.0008	0.4902	71.0615
-0.01	-0.0008	0.4908	71.4994
-0.01	-0.0008	0.4916	71.9374
-0.01	-0.0008	0.4926	72.3513
-0.01	-0.0008	0.4934	72.7724
-0.01	-0.0008	0.4942	73.2101
-0.01	-0.0008	0.4952	73.6107
-0.01	-0.0008	0.496	74.0386
-0.01	-0.0008	0.4968	74.4455
-0.01	-0.0008	0.4976	74.8332
-0.01	-0.0008	0.4984	75.2319
-0.01	-0.0008	0.4994	75.6163
-0.01	-0.0008	0.5002	76.0024
-0.01	-0.0008	0.501	76.3823
-0.01	-0.0008	0.502	76.7605
-0.01	-0.0008	0.5028	77.1519
-0.01	-0.0008	0.5036	77.5146
-0.01	-0.0008	0.5044	77.8321
-0.01	-0.0008	0.5052	78.1697
-0.01	-0.0008	0.506	78.5236
-0.01	-0.0008	0.507	78.8608
-0.01	-0.0008	0.5078	79.1517
-0.01	-0.0008	0.5086	79.4327
-0.01	-0.0008	0.5094	79.704
-0.01	-0.0008	0.5102	79.9655
-0.01	-0.0008	0.5112	80.2172
-0.01	-0.0008	0.512	80.4591
-0.01	-0.0008	0.5128	80.6912
-0.01	-0.0008	0.5138	80.9135
-0.01	-0.0008	0.5146	81.126
-0.01	-0.0008	0.5154	81.3287
-0.01	-0.0008	0.5162	81.5216
-0.01	-0.0008	0.517	81.7048
-0.01	-0.0008	0.5178	81.8781
-0.01	-0.0008	0.5188	82.0416
-0.01	-0.0008	0.5196	82.1953
-0.01	-0.0008	0.5204	82.3392
-0.01	-0.0008	0.5214	82.4734
-0.01	-0.0008	0.5222	82.5977
-0.01	-0.0008	0.523	82.7122
-0.01	-0.0008	0.5238	82.817
-0.01	-0.0008	0.5246	82.9119
-0.01	-0.0008	0.5256	82.997
-0.01	-0.0008	0.5264	83.0724
-0.01	-0.0008	0.5272	83.1379
-0.01	-0.0008	0.5274	83.1937
-0.01	-0.0008
-0.01	-0.0008
-0.01	-0.0008
-0.01	-0.0008
-0.01	-0.0008
-0.01	-0.0008
-0.01	-0.0008
-0.01	-0.0008
-0.01	-0.0008
-0.01	-0.0008
-0.01	-0.0008
-0.01	-0.0008
-0.01	-0.0008
-0.01	-0.0008
-0.01	-0.0008
-0.01	-0.0008
-0.01	-0.0008
-0.01	-0.0008
-0.01	-0.0008
-0.01	-0.0008
-0.01	-0.0008
-0.01	-0.0008
-0.01	-0.0008
-0.01	-0.0008
-0.01	-0.0008
-0.01	-0.0008
-0.01	-0.0008
-0.01	-0.0008
-0.01	-0.0008
-0.01	-0.0008
-0.01	-0.0008
-0.01	-0.0008
-0.01	-0.0008
-0.01	-0.0008
-0.01	-0.0008
-0.01	-0.0008
-0.01	-0.0008
-0.01	-0.0008
-0.01	-0.0008
-0.01	-0.0008
-0.01	-0.0008
-0.01	-0.0008
-0.01	-0.0008
-0.01	-0.0008
-0.01	-0.0008
-0.01	-0.0008
-0.01	-0.0008
-0.01	-0.0008
-0.01	-0.0008
-0.01	-0.0008
-0.01	-0.0008
-0.01	-0.0008
-0.01	-0.0008
-0.01	-0.0008
-0.01	-0.0008
-0.01	-0.0008
-0.01	-0.0008
-0.01	-0.0008
-0.01	-0.0008
-0.01	-0.0008
-0.01	-0.0008
-0.01	-0.0008
-0.01	-0.0008
-0.01	-0.0008
-0.01	-0.0008
-0.01	-0.0008
-0.01	-0.0008
-0.01	-0.0008
-0.01	-0.0008
-0.01	-0.0008
-0.01	-0.0008
-0.01	-0.0008
-0.01	-0.0008
-0.01	-0.0008
-0.01	-0.0008
-0.01	-0.0008
-0.01	-0.0008
-0.01	-0.0008
-0.01	-0.0008
-0.01	-0.0008
-0.01	-0.0008
-0.01	-0.0008
-0.01	-0.0008
-0.01	-0.0008
-0.01	-0.0008
-0.01	-0.0008
-0.01	-0.0008
-0.01	-0.0008
-0.01	-0.0008
-0.01	-0.0008
-0.01	-0.0008
-0.01	-0.0008
-0.01	-0.0008
-0.01	-0.0008
-0.01	-0.0008
-0.01	-0.0008
-0.01	-0.0008
-0.01	-0.0008
-0.01	-0.0008
-0.01	-0.0008
-0.01	-0.0008
-0.01	-0.0008
-0.01	-0.0008
-0.01	-0.0008
-0.01	-0.0008
-0.01	-0.0008
-0.01	-0.0008
-0.01	-0.0008
-0.01	-0.0008
-0.01	-0.0008
-0.01	-0.0008
-0.01	-0.0008
-0.01	-0.0008
-0.01	-0.0008
-0.01	-0.0008
-0.01	-0.0008
-0.01	-0.0008
-0.01	-0.0008
-0.01	-0.0008
-0.01	-0.0008
-0.01	-0.0008
-0.01	-0.0008
-0.01	-0.0008
-0.01	-0.0008
-0.01	-0.0008
-0.01	-0.0008
-0.01	-0.0008
-0.01	-0.0008
-0.01	-0.0008
-0.01	-0.0008
-0.01	-0.0008
-0.01	-0.0008
-0.01	-0.0008
-0.01	-0.0008
-0.01	-0.0008
-0.01	-0.0008
-0.01	-0.0008
-0.01	-0.0008
-0.01	-0.0008
-0.01	-0.0008
-0.01	-0.0008
-0.01	-0.0008
-0.01	-0.0008
-0.01	-0.0008
-0.01	-0.0008
-0.01	-0.0008
-0.01	-0.0008
-0.01	-0.0008
-0.01	-0.0008
-0.01	-0.0008
-0.01	-0.0008
-0.01	-0.0008
-0.01	-0.0008
-0.01	-0.0008
-0.01	-0.0008
-0.01	-0.0008
-0.01	-0.0008
-0.01	-0.0008
-0.01	-0.0008
-0.01	-0.0008
-0.01	-0.0008
-0.01	-0.0008
-0.01	-0.0008
-0.01	-0.0008
-0.01	-0.0008
-0.01	-0.0008
-0.01	-0.0008
-0.01	-0.0008
-0.01	-0.0008
-0.01	-0.0008
-0.01	-0.0008
-0.01	-0.0008
-0.01	-0.0008
-0.01	-0.0008
-0.01	-0.0008
-0.01	-0.0008
-0.01	-0.0008
-0.01	-0.0008
-0.01	-0.0008
-0.01	-0.0008
-0.01	-0.0008
-0.01	-0.0008
-0.01	-0.0008
-0.01	-0.0008
-0.01	-0.0008
-0.01	-0.0008
-0.01	-0.0008
-0.01	-0.0008
-0.01	-0.0008
-0.01	-0.0008
-0.01	-0.0008
-0.01	-0.0008
-0.01	-0.0008
-0.01	-0.0008
-0.01	-0.0008
-0.01	-0.0008
-0.01	-0.0008
-0.01	-0.0008
-0.01	-0.0008
-0.01	-0.0008
-0.01	-0.0008
-0.01	-0.0008
-0.01	-0.0008
-0.01	-0.0008
-0.01	-0.0008
-0.01	-0.0008
-0.01	-0.0008
-0.01	-0.0008
-0.01	-0.0008
-0.01	-0.0008
-0.01	-0.0008
-0.01	-0.0008
-0.01	-0.0008
-0.01	-0.0008
-0.01	-0.0008
-0.01	-0.0008
-0.01	-0.0008
-0.01	-0.0008
-0.01	-0.0008
-0.01	-0.0008
-0.01	-0.0008
-0.01	-0.0008
-0.01	-0.0008
-0.01	-0.0008
-0.01	-0.0008
-0.01	-0.0008
-0.01	-0.0008
-0.01	-0.0008
-0.01	-0.0008
-0.01	-0.0008
-0.01	-0.0008
-0.01	-0.0008
-0.01	-0.0008
-0.01	-0.0008
-0.01	-0.0008
-0.01	-0.0008
-0.01	-0.0008
-0.01	-0.0008
-0.01	-0.0008
-0.01	-0.0008
-0.01	-0.0008
-0.01	-0.0008
-0.01	-0.0008
-0.01	-0.0008
-0.01	-0.0008
-0.01	-0.0008
-0.01	-0.0008
-0.01	-0.0008
-0.01	-0.0008
-0.01	-0.0008
-0.01	-0.0008
-0.01	-0.0008
-0.01	-0.0008
-0.01	-0.0008
-0.01	-0.0008
-0.01	-0.0008
-0.01	-0.0008
-0.01	-0.0008
-0.01	-0.0008
-0.01	-0.0008
-0.01	-0.0008
-0.01	-0.0008
-0.01	-0.0008
-0.01	-0.0008
-0.01	-0.0008
-0.01	-0.0008
-0.01	-0.0008
-0.01	-0.0008
-0.01	-0.0008
-0.01	-0.0008
-0.01	-0.0008
-0.01	-0.0008
-0.01	-0.0008
-0.01	-0.0008
-0.01	-0.0008
-0.01	-0.0008
-0.01	-0.0008
-0.01	-0.0008
-0.01	-0.0008
-0.01	-0.0008
-0.01	-0.0008
-0.01	-0.0008
-0.01	-0.0008
-0.01	-0.0008
-0.01	-0.0008
-0.01	-0.0008
-0.01	-0.0008
-0.01	-0.0008
-0.01	-0.0008
-0.01	-0.0008
-0.01	-0.0008
-0.01	-0.0008
-0.01	-0.0008
-0.01	-0.0008
-0.01	-0.0008
-0.01	-0.0008
-0.01	-0.0008
-0.01	-0.0008
-0.01	-0.0008
-0.01	-0.0008
-0.01	-0.0008
-0.01	-0.0008
-0.01	-0.0008
-0.01	-0.0008
-0.01	-0.0008
-0.01	-0.0008
-0.01	-0.0008
-0.01	-0.0008
-0.01	-0.0008
-0.01	-0.0008
-0.01	-0.0008
-0.01	-0.0008
-0.01	-0.0008
-0.01	-0.0008
-0.01	-0.0008
-0.01	-0.0008
-0.01	-0.0008
-0.01	-0.0008
-0.01	-0.0008
-0.01	-0.0008
-0.01	-0.0008
-0.01	-0.0008
-0.01	-0.0008
-0.01	-0.0008
-0.01	-0.0008
-0.01	-0.0008
-0.01	-0.0008
-0.01	-0.0008
-0.01	-0.0008
-0.01	-0.0008
-0.01	-0.0008
-0.01	-0.0008
-0.01	-0.0008
-0.01	-0.0008
-0.01	-0.0008
-0.01	-0.0008
-0.01	-0.0008
-0.01	-0.0008
-0.01	-0.0008
-0.01	-0.0008
-0.01	-0.0008
-0.01	-0.0008
-0.01	-0.0008
-0.01	-0.0008
-0.01	-0.0008
-0.01	-0.0008
-0.01	-0.0008
-0.01	-0.0008
-0.01	-0.0008
-0.01	-0.0008
-0.01	-0.0008
-0.01	-0.0008
-0.01	-0.0008
-0.01	-0.0008
-0.01	-0.0008
-0.01	-0.0008
-0.01	-0.0008
-0.01	-0.0008
-0.01	-0.0008
-0.01	-0.0008
-0.01	-0.0008
-0.01	-0.0008
-0.01	-0.0008
-0.01	-0.0008
-0.01	-0.0008
-0.01	-0.0008
-0.01	-0.0008
-0.01	-0.0008
-0.01	-0.0008
-0.01	-0.0008
-0.01	-0.0008
-0.01	-0.0008
-0.01	-0.0008
-0.01	-0.0008
-0.01	-0.0008
-0.01	-0.0008
-0.01	-0.0008
-0.01	-0.0008
-0.01	-0.0008
-0.01	-0.0008
-0.01	-0.0008
-0.01	-0.0008
-0.01	-0.0008
-0.01	-0.0008
-0.01	-0.0008
-0.01	-0.0008
-0.01	-0.0008
-0.01	-0.0008
-0.01	-0.0008
-0.01	-0.0008
-0.01	-0.0008
-0.01	-0.0008
-0.01	-0.0008
-0.01	-0.0008
-0.01	-0.0008
-0.01	-0.0008
-0.01	-0.0008
-0.01	-0.0008
-0.01	-0.0008
-0.01	-0.0008
-0.01	-0.0008
-0.01	-0.0008
-0.01	-0.0008
-0.01	-0.0008
-0.01	-0.0008
-0.01	-0.0008
-0.01	-0.0008
-0.01	-0.0008
-0.01	-0.0008
-0.01	-0.0008
-0.01	-0.0008
-0.01	-0.0008
-0.01	-0.0008
-0.01	-0.0008
-0.01	-0.0008
-0.01	-0.0008
-0.01	-0.0008
-0.01	-0.0008
-0.01	-0.0008
-0.01	-0.0008
-0.01	-0.0008
-0.01	-0.0008
-0.01	-0.0008
-0.01	-0.0008
-0.01	-0.0008
-0.01	-0.0008
-0.01	-0.0008
-0.01	-0.0008
-0.01	-0.0008
-0.01	-0.0008
-0.01	-0.0008
-0.01	-0.0008
-0.01	-0.0008
-0.01	-0.0008
-0.01	-0.0008
-0.01	-0.0008
-0.01	-0.0008
-0.01	-0.0008
-0.01	-0.0008
-0.01	-0.0008
-0.01	-0.0008
-0.01	-0.0008
-0.01	-0.0008
-0.01	-0.0008
-0.01	-0.0008
-0.01	-0.0008
-0.01	-0.0008
-0.01	-0.0008
-0.01	-0.0008
-0.01	-0.0008
-0.01	-0.0008
-0.01	-0.0008
-0.01	-0.0008
-0.01	-0.0008
-0.01	-0.0008
-0.01	-0.0008
-0.01	-0.0008
-0.01	-0.0008
-0.01	-0.0008
-0.01	-0.0008
-0.01	-0.0008
-0.01	-0.0008
-0.01	-0.0008
-0.01	-0.0008
-0.01	-0.0008
-0.01	-0.0008
-0.01	-0.0008
-0.01	-0.0008
-0.01	-0.0008
-0.01	-0.0008
-0.01	-0.0008
-0.01	-0.0008
-0.01	-0.0008
-0.01	-0.0008
-0.01	-0.0008
-0.01	-0.0008
-0.01	-0.0008
-0.01	-0.0008
-0.01	-0.0008
-0.01	-0.0008
-0.01	-0.0008
-0.01	-0.0008
-0.01	-0.0008
-0.01	-0.0008
-0.01	-0.0008
-0.01	-0.0008
-0.01	-0.0008
-0.01	-0.0008
-0.01	-0.0008
-0.01	-0.0008
-0.01	-0.0008
-0.01	-0.0008
-0.01	-0.0008
-0.01	-0.0008
-0.01	-0.0008
-0.01	-0.0008
-0.01	-0.0008
-0.01	-0.0008
-0.01	-0.0008
-0.01	-0.0008
-0.01	-0.0008
-0.01	-0.0008
-0.01	-0.0008
-0.01	-0.0008
-0.01	-0.0008
-0.01	-0.0008
-0.01	-0.0008
-0.01	-0.0008
-0.01	-0.0008
-0.01	-0.0008
-0.01	-0.0008
-0.01	-0.0008
-0.01	-0.0008
-0.01	-0.0008
-0.01	-0.0008
-0.01	-0.0008
-0.01	-0.0008
-0.01	-0.0008
-0.01	-0.0008
-0.01	-0.0008
-0.01	-0.0008
-0.01	-0.0008
-0.01	-0.0008
-0.01	-0.0008
-0.01	-0.0008
-0.01	-0.0008
-0.01	-0.0008
-0.01	-0.0008
-0.01	-0.0008
-0.01	-0.0008
-0.01	-0.0008
-0.01	-0.0008
-0.01	-0.0008
-0.01	-0.0008
-0.01	-0.0008
-0.01	-0.0008
-0.01	-0.0008
-0.01	-0.0008
-0.01	-0.0008
-0.01	-0.0008
-0.01	-0.0008
-0.01	-0.0008
-0.01	-0.0008
-0.01	-0.0008
-0.01	-0.0008
-0.01	-0.0008
-0.01	-0.0008
-0.01	-0.0008
-0.01	-0.0008
-0.01	-0.0008
-0.01	-0.0008
-0.01	-0.0008
-0.01	-0.0008
-0.01	-0.0008
-0.01	-0.0008
-0.01	-0.0008
-0.01	-0.0008
-0.01	-0.0008
-0.01	-0.0008
-0.01	-0.0008
-0.01	-0.0008
-0.01	-0.0008
-0.01	-0.0008
-0.01	-0.0008
-0.01	-0.0008
-0.01	-0.0008
-0.01	-0.0008
-0.01	-0.0008
-0.01	-0.0008
-0.01	-0.0008
-0.01	-0.0008
-0.01	-0.0008
-0.01	-0.0008
-0.01	-0.0008
-0.01	-0.0008
-0.01	-0.0008
-0.01	-0.0008
-0.01	-0.0008
-0.01	-0.0008
-0.01	-0.0008
-0.01	-0.0008
-0.01	-0.0008
-0.01	-0.0008
-0.01	-0.0008
-0.01	-0.0008
-0.01	-0.0008
-0.01	-0.0008
-0.01	-0.0008
-0.01	-0.0008
-0.01	-0.0008
-0.01	-0.0008
-0.01	-0.0008
-0.01	-0.0008
-0.01	-0.0008
-0.01	-0.0008
-0.01	-0.0008
-0.01	-0.0008
-0.01	-0.0008
-0.01	-0.0008
-0.01	-0.0008
-0.01	-0.0008
-0.01	-0.0008
-0.01	-0.0008
-0.01	-0.0008
-0.01	-0.0008
-0.01	-0.0008
-0.01	-0.0008
-0.01	-0.0008
-0.01	-0.0008
-0.01	-0.0008
-0.01	-0.0008
-0.01	-0.0008
-0.01	-0.0008
-0.01	-0.0008
-0.01	-0.0008
-0.01	-0.0008
-0.01	-0.0008
-0.01	-0.0008
-0.01	-0.0008
-0.01	-0.0008
-0.01	-0.0008
-0.01	-0.0008
-0.01	-0.0008
-0.01	-0.0008
-0.01	-0.0008
-0.01	-0.0008
-0.01	-0.0008
-0.01	-0.0008
-0.01	-0.0008
-0.01	-0.0008
-0.01	-0.0008
-0.01	-0.0008
-0.01	-0.0008
-0.01	-0.0008
-0.01	-0.0008
-0.01	-0.0008
-0.01	-0.0008
-0.01	-0.0008
-0.01	-0.0008
-0.01	-0.0008
-0.01	-0.0008
-0.01	-0.0008
-0.01	-0.0008
-0.01	-0.0008
-0.01	-0.0008
-0.01	-0.0008
-0.01	-0.0008
-0.01	-0.0008
-0.01	-0.0008
-0.01	-0.0008
-0.01	-0.0008
-0.01	-0.0008
-0.01	-0.0008
-0.01	-0.0008
-0.01	-0.0008
-0.01	-0.0008
-0.01	-0.0008
-0.01	-0.0008
-0.01	-0.0008
-0.01	-0.0008
-0.01	-0.0008
-0.01	-0.0008
-0.01	-0.0008
-0.01	-0.0008
-0.01	-0.0008
-0.01	-0.0008
-0.01	-0.0008
-0.01	-0.0008
-0.01	-0.0008
-0.01	-0.0008
-0.01	-0.0008
-0.01	-0.0008
-0.01	-0.0008
-0.01	-0.0008
-0.01	-0.0008
-0.01	-0.0008
-0.01	-0.0008
-0.01	-0.0008
-0.01	-0.0008
-0.01	-0.0008
-0.01	-0.0008
-0.01	-0.0008
-0.01	-0.0008
-0.01	-0.0008
-0.01	-0.0008
-0.01	-0.0008
-0.01	-0.0008
-0.01	-0.0008
-0.01	-0.0008
-0.01	-0.0008
-0.01	-0.0008
-0.01	-0.0008
-0.01	-0.0008
-0.01	-0.0008
-0.01	-0.0008
-0.01	-0.0008
-0.01	-0.0008
-0.01	-0.0008
-0.01	-0.0008
-0.01	-0.0008
-0.01	-0.0008
-0.01	-0.0008
-0.01	-0.0008
-0.01	-0.0008
-0.01	-0.0008
-0.01	-0.0008
-0.01	-0.0008
-0.01	-0.0008
-0.01	-0.0008
-0.01	-0.0008
-0.01	-0.0008
-0.01	-0.0008
-0.01	-0.0008
-0.01	-0.0008
-0.01	-0.0008
-0.01	-0.0008
-0.01	-0.0008
-0.01	-0.0008
-0.01	-0.0008
-0.01	-0.0008
-0.01	-0.0008
-0.01	-0.0008
-0.01	-0.0008
-0.01	-0.0008
-0.01	-0.0008
-0.01	-0.0008
-0.01	-0.0008
-0.01	-0.0008
-0.01	-0.0008
-0.01	-0.0008
-0.01	-0.0008
-0.01	-0.0008
-0.01	-0.0008
-0.01	-0.0008
-0.01	-0.0008
-0.01	-0.0008
-0.01	-0.0008
-0.01	-0.0008
-0.01	-0.0008
-0.01	-0.0008
-0.01	-0.0008
-0.01	-0.0008
-0.01	-0.0008
-0.01	-0.0008
-0.01	-0.0008
-0.01	-0.0008
-0.01	-0.0008
-0.01	-0.0008
-0.01	-0.0008
-0.01	-0.0008
-0.01	-0.0008
-0.01	-0.0008
-0.01	-0.0008
-0.01	-0.0008
-0.01	-0.0008
-0.01	-0.0008
-0.01	-0.0008
-0.01	-0.0008
-0.01	-0.0008
-0.01	-0.0008
-0.01	-0.0008
-0.01	-0.0008
-0.01	-0.0008
-0.01	-0.0008
-0.01	-0.0008
-0.01	-0.0008
-0.01	-0.0008
-0.01	-0.0008
-0.01	-0.0008
-0.01	-0.0008
-0.01	-0.0008
-0.01	-0.0008
-0.01	-0.0008
-0.01	-0.0008
-0.01	-0.0008
-0.01	-0.0008
-0.01	-0.0008
-0.01	-0.0008
-0.01	-0.0008
-0.01	-0.0008
-0.01	-0.0008
-0.01	-0.0008
-0.01	-0.0008
-0.01	-0.0008
-0.01	-0.0008
-0.01	-0.0008
-0.01	-0.0008
-0.01	-0.0008
-0.01	-0.0008
-0.01	-0.0008
-0.01	-0.0008
-0.01	-0.0008
-0.01	-0.0008
-0.01	-0.0008
-0.01	-0.0008
-0.01	-0.0008
-0.01	-0.0008
-0.01	-0.0008
-0.01	-0.0008
-0.01	-0.0008
-0.01	-0.0008
-0.01	-0.0008
-0.01	-0.0008
-0.01	-0.0008
-0.01	-0.0008
-0.01	-0.0008
-0.01	-0.0008
-0.01	-0.0008
-0.01	-0.0008
-0.01	-0.0008
-0.01	-0.0008
-0.01	-0.0008
-0.01	-0.0008
-0.01	-0.0008
-0.01	-0.0008
-0.01	-0.0008
-0.01	-0.0008
-0.01	-0.0008
-0.01	-0.0008
-0.01	-0.0008
-0.01	-0.0008
-0.01	-0.0008
-0.01	-0.0008
-0.01	-0.0008
-0.01	-0.0008
-0.01	-0.0008
-0.01	-0.0008
-0.01	-0.0008
-0.01	-0.0008
-0.01	-0.0008
-0.01	-0.0008
-0.01	-0.0008
-0.01	-0.0008
-0.01	-0.0008
-0.01	-0.0008
-0.01	-0.0008
-0.01	-0.0008
-0.01	-0.0008
-0.01	-0.0008
-0.01	-0.0008
-0.01	-0.0008
-0.01	-0.0008
-0.01	-0.0008
-0.01	-0.0008
-0.01	-0.0008
-0.01	-0.0008
-0.01	-0.0008
-0.01	-0.0008
-0.01	-0.0008
-0.01	-0.0008
-0.01	-0.0008
-0.01	-0.0008
-0.01	-0.0008
-0.01	-0.0008
-0.01	-0.0008
-0.01	-0.0008
-0.01	-0.0008
-0.01	-0.0008
-0.01	-0.0008
-0.01	-0.0008
-0.01	-0.0008
-0.01	-0.0008
-0.01	-0.0008
-0.01	-0.0008
-0.01	-0.0008
-0.01	-0.0008
-0.01	-0.0008
-0.01	-0.0008
-0.01	-0.0008
-0.01	-0.0008
-0.01	-0.0008
-0.01	-0.0008
-0.01	-0.0008
-0.01	-0.0008
-0.01	-0.0008
-0.01	-0.0008
-0.01	-0.0008
-0.01	-0.0008
-0.01	-0.0008
-0.01	-0.0008
-0.01	-0.0008
-0.01	-0.0008
-0.01	-0.0008
-0.01	-0.0008
-0.01	-0.0008
-0.01	-0.0008
-0.01	-0.0008
-0.01	-0.0008
-0.01	-0.0008
-0.01	-0.0008
-0.01	-0.0008
-0.01	-0.0008
-0.01	-0.0008
-0.01	-0.0008
-0.01	-0.0008
-0.01	-0.0008
-0.01	-0.0008
-0.01	-0.0008
-0.01	-0.0008
-0.01	-0.0008
-0.01	-0.0008
-0.01	-0.0008
-0.01	-0.0008
-0.01	-0.0008
-0.01	-0.0008
-0.01	-0.0008
-0.01	-0.0008
-0.01	-0.0008
-0.01	-0.0008
-0.01	-0.0008
-0.01	-0.0008
-0.01	-0.0008
-0.01	-0.0008
-0.01	-0.0008
-0.01	-0.0008
-0.01	-0.0008
-0.01	-0.0008
-0.01	-0.0008
-0.01	-0.0008
-0.01	-0.0008
-0.01	-0.0008
-0.01	-0.0008
-0.01	-0.0008
-0.01	-0.0008
-0.01	-0.0008
-0.01	-0.0008
-0.01	-0.0008
-0.01	-0.0008
-0.01	-0.0008
-0.01	-0.0008
-0.01	-0.0008
-0.01	-0.0008
-0.01	-0.0008
-0.01	-0.0008
-0.01	-0.0008
-0.01	-0.0008
-0.01	-0.0008
-0.01	-0.0008
-0.01	-0.0008
-0.01	-0.0008
-0.01	-0.0008
-0.01	-0.0008
-0.01	-0.0008
-0.01	-0.0008
-0.01	-0.0008
-0.01	-0.0008
-0.01	-0.0008
-0.01	-0.0008
-0.01	-0.0008
-0.01	-0.0008
-0.01	-0.0008
-0.01	-0.0008
-0.01	-0.0008
-0.01	-0.0008
-0.01	-0.0008
-0.01	-0.0008
-0.01	-0.0008
-0.01	-0.0008
-0.01	-0.0008
-0.01	-0.0008
-0.01	-0.0008
-0.01	-0.0008
-0.01	-0.0008
-0.01	-0.0008
-0.01	-0.0008
-0.01	-0.0008
-0.01	-0.0008
-0.01	-0.0008
-0.01	-0.0008
-0.01	-0.0008
-0.01	-0.0008
-0.01	-0.0008
-0.01	-0.0008
-0.01	-0.0008
-0.01	-0.0008
-0.01	-0.0008
-0.01	-0.0008
-0.01	-0.0008
-0.01	-0.0008
-0.01	-0.0008
-0.01	-0.0008
-0.01	-0.0008
-0.01	-0.0008
-0.01	-0.0008
-0.01	-0.0008
-0.01	-0.0008
-0.01	-0.0008
-0.01	-0.0008
-0.01	-0.0008
-0.01	-0.0008
-0.01	-0.0008
-0.01	-0.0008
-0.01	-0.0008
-0.01	-0.0008
-0.01	-0.0008
-0.01	-0.0008
-0.01	-0.0008
-0.01	-0.0008
-0.01	-0.0008
-0.01	-0.0008
-0.01	-0.0008
-0.01	-0.0008
-0.01	-0.0008
-0.01	-0.0008
-0.01	-0.0008
-0.01	-0.0008
-0.01	-0.0008
-0.01	-0.0008
-0.01	-0.0008
-0.01	-0.0008
-0.01	-0.0008
-0.01	-0.0008
-0.01	-0.0008
-0.01	-0.0008
-0.01	-0.0008
-0.01	-0.0008
-0.01	-0.0008
-0.01	-0.0008
-0.01	-0.0008
-0.01	-0.0008
-0.01	-0.0008
-0.01	-0.0008
-0.01	-0.0008
-0.01	-0.0008
-0.01	-0.0008
-0.01	-0.0008
-0.01	-0.0008
-0.01	-0.0008
-0.01	-0.0008
-0.01	-0.0008
-0.01	-0.0008
-0.01	-0.0008
-0.01	-0.0008
-0.01	-0.0008
-0.01	-0.0008
-0.01	-0.0008
-0.01	-0.0008
-0.01	-0.0008
-0.01	-0.0008
-0.01	-0.0008
-0.01	-0.0008
-0.01	-0.0008
-0.01	-0.0008
-0.01	-0.0008
-0.01	-0.0008
-0.01	-0.0008
-0.01	-0.0008
-0.01	-0.0008
-0.01	-0.0008
-0.01	-0.0008
-0.01	-0.0008
-0.01	-0.0008
-0.01	-0.0008
-0.01	-0.0008
-0.01	-0.0008
-0.01	-0.0008
-0.01	-0.0008
-0.01	-0.0008
-0.01	-0.0008
-0.01	-0.0008
-0.01	-0.0008
-0.01	-0.0008
-0.01	-0.0008
-0.01	-0.0008
-0.01	-0.0008
-0.01	-0.0008
-0.01	-0.0008
-0.01	-0.0008
-0.01	-0.0008
-0.01	-0.0008
-0.01	-0.0008
-0.01	-0.0008
-0.01	-0.0008
-0.01	-0.0008
-0.01	-0.0008
-0.01	-0.0008
-0.01	-0.0008
-0.01	-0.0008
-0.01	-0.0008
-0.01	-0.0008
-0.01	-0.0008
-0.01	-0.0008
-0.01	-0.0008
-0.01	-0.0008
-0.01	-0.0008
-0.01	-0.0008
-0.01	-0.0008
-0.01	-0.0008
-0.01	-0.0008
-0.01	-0.0008
-0.01	-0.0008
-0.01	-0.0008
-0.01	-0.0008
-0.01	-0.0008
-0.01	-0.0008
-0.01	-0.0008
-0.01	-0.0008
-0.01	-0.0008
-0.01	-0.0008
-0.01	-0.0008
-0.01	-0.0008
-0.01	-0.0008
-0.01	-0.0008
-0.01	-0.0008
-0.01	-0.0008
-0.01	-0.0008
-0.01	-0.0008
-0.01	-0.0008
-0.01	-0.0008
-0.01	-0.0008
-0.01	-0.0008
-0.01	-0.0008
-0.01	-0.0008
-0.01	-0.0008
-0.01	-0.0008
-0.01	-0.0008
-0.01	-0.0008
-0.01	-0.0008
-0.01	-0.0008
-0.01	-0.0008
-0.01	-0.0008
-0.01	-0.0008
-0.01	-0.0008
-0.01	-0.0008
-0.01	-0.0008
-0.01	-0.0008
-0.01	-0.0008
-0.01	-0.0008
-0.01	-0.0008
-0.01	-0.0008
-0.01	-0.0008
-0.01	-0.0008
-0.01	-0.0008
-0.01	-0.0008
-0.01	-0.0008
-0.01	-0.0008
-0.01	-0.0008
-0.01	-0.0008
-0.01	-0.0008
-0.01	-0.0008
-0.01	-0.0008
-0.01	-0.0008
-0.01	-0.0008
-0.01	-0.0008
-0.01	-0.0008
-0.01	-0.0008
-0.01	-0.0008
-0.01	-0.0008
-0.01	-0.0008
-0.01	-0.0008
-0.01	-0.0008
-0.01	-0.0008
-0.01	-0.0008
-0.01	-0.0008
-0.01	-0.0008
-0.01	-0.0008
-0.01	-0.0008
-0.01	-0.0008
-0.01	-0.0008
-0.01	-0.0008
-0.01	-0.0008
-0.01	-0.0008
-0.01	-0.0008
-0.01	-0.0008
-0.01	-0.0008
-0.01	-0.0008
-0.01	-0.0008
-0.01	-0.0008
-0.01	-0.0008
-0.01	-0.0008
-0.01	-0.0008
-0.01	-0.0008
-0.01	-0.0008
-0.01	-0.0008
-0.01	-0.0008
-0.01	-0.0008
-0.01	-0.0008
-0.01	-0.0008
-0.01	-0.0008
-0.01	-0.0008
-0.01	-0.0008
-0.01	-0.0008
-0.01	-0.0008
-0.01	-0.0008
-0.01	-0.0008
-0.01	-0.0008
-0.01	-0.0008
-0.01	-0.0008
-0.01	-0.0008
-0.01	-0.0008
-0.01	-0.0008
-0.01	-0.0008
-0.01	-0.0008
-0.01	-0.0008
-0.01	-0.0008
-0.01	-0.0008
-0.01	-0.0008
-0.01	-0.0008
-0.01	-0.0008
-0.01	-0.0008
-0.01	-0.0008
-0.01	-0.0008
-0.01	-0.0008
-0.01	-0.0008
-0.01	-0.0008
-0.01	-0.0008
-0.01	-0.0008
-0.01	-0.0008
-0.01	-0.0008
-0.01	-0.0008
-0.01	-0.0008
-0.01	-0.0008
-0.01	-0.0008
-0.01	-0.0008
-0.01	-0.0008
-0.01	-0.0008
-0.01	-0.0008
-0.01	-0.0008
-0.01	-0.0008
-0.01	-0.0008
-0.01	-0.0008
-0.01	-0.0008
-0.01	-0.0008
-0.01	-0.0008
-0.01	-0.0008
-0.01	-0.0008
-0.01	-0.0008
-0.01	-0.0008
-0.01	-0.0008
-0.01	-0.0008
-0.01	-0.0008
-0.01	-0.0008
-0.01	-0.0008
-0.01	-0.0008
-0.01	-0.0008
-0.01	-0.0008
-0.01	-0.0008
-0.01	-0.0008
-0.01	-0.0008
-0.01	-0.0008
-0.01	-0.0008
-0.01	-0.0008
-0.01	-0.0008
-0.01	-0.0008
-0.01	-0.0008
-0.01	-0.0008
-0.01	-0.0008
-0.01	-0.0008
-0.01	-0.0008
-0.01	-0.0008
-0.01	-0.0008
-0.01	-0.0008
-0.01	-0.0008
-0.01	-0.0008
-0.01	-0.0008
-0.01	-0.0008
-0.01	-0.0008
-0.01	-0.0008
-0.01	-0.0008
-0.01	-0.0008
-0.01	-0.0008
-0.01	-0.0008
-0.01	-0.0008
-0.01	-0.0008
-0.01	-0.0008
-0.01	-0.0008
-0.01	-0.0008
-0.01	-0.0008
-0.01	-0.0008
-0.01	-0.0008
-0.01	-0.0008
-0.01	-0.0008
-0.01	-0.0008
-0.01	-0.0008
-0.01	-0.0008
-0.01	-0.0008
-0.01	-0.0008
-0.01	-0.0008
-0.01	-0.0008
-0.01	-0.0008
-0.01	-0.0008
-0.01	-0.0008
-0.01	-0.0008
-0.01	-0.0008
-0.01	-0.0008
-0.01	-0.0008
-0.01	-0.0008
-0.01	-0.0008
-0.01	-0.0008
-0.01	-0.0008
-0.01	-0.0008
-0.01	-0.0008
-0.01	-0.0008
-0.01	-0.0008
-0.01	-0.0008
-0.01	-0.0008
-0.01	-0.0008
-0.01	-0.0008
-0.01	-0.0008
-0.01	-0.0008
-0.01	-0.0008
-0.01	-0.0008
-0.01	-0.0008
-0.01	-0.0008
-0.01	-0.0008
-0.01	-0.0008
-0.01	-0.0008
-0.01	-0.0008
-0.01	-0.0008
-0.01	-0.0008
-0.01	-0.0008
-0.01	-0.0008
-0.01	-0.0008
-0.01	-0.0008
-0.01	-0.0008
-0.01	-0.0008
-0.01	-0.0008
-0.01	-0.0008
-0.01	-0.0008
-0.01	-0.0008
-0.01	-0.0008
-0.01	-0.0008
-0.01	-0.0008
-0.01	-0.0008
-0.01	-0.0008
-0.01	-0.0008
-0.01	-0.0008
-0.01	-0.0008
-0.01	-0.0008
-0.01	-0.0008
-0.01	-0.0008
-0.01	-0.0008
-0.01	-0.0008
-0.01	-0.0008
-0.01	-0.0008
-0.01	-0.0008
-0.01	-0.0008
-0.01	-0.0008
-0.01	-0.0008
-0.01	-0.0008
-0.01	-0.0008
-0.01	-0.0008
-0.01	-0.0008
-0.01	-0.0008
-0.01	-0.0008
-0.01	-0.0008
-0.01	-0.0008
-0.01	-0.0008
-0.01	-0.0008
-0.01	-0.0008
-0.01	-0.0008
-0.01	-0.0008
-0.01	-0.0008
-0.01	-0.0008
-0.01	-0.0008
-0.01	-0.0008
-0.01	-0.0008
-0.01	-0.0008
-0.01	-0.0008
-0.01	-0.0008
-0.01	-0.0008
-0.01	-0.0008
-0.01	-0.0008
-0.01	-0.0008
-0.01	-0.0008
-0.01	-0.0008
-0.01	-0.0008
-0.01	-0.0008
-0.01	-0.0008
-0.01	-0.0008
[truncated: 17,865 more rows]

[truncated: 22 more sheets: Figure_3c, Figure_3e, Figure_3f, Figure_4e, Figure_4g, Figure_4i, Figure_S1b, Figure_S1c, Figure_S1d, Figure_S1e, Figure_S3a&b, Figure_S3c, Figure_S3d&e, FigureS3f, Figure_S3g&h, Figure_S6, Figure_S7, Figure_S8a, Figure_S8b, Figure_S8c …]
